# Supplementary material for: HuR/ELAVL1 drives malignant peripheral nerve sheath tumor growth and metastasis
Source: J Clin Invest. 2020 Jun 15;130(7):3848–64. doi: 10.1172/JCI130379 (PMC7324187; doi:10.1172/JCI130379)
Supplement: Supplemental Table 4 [file jci-130-130379-s389.xlsx]

## Sheet: GENES
Supplemental Table 4:
List of regulated genes by HuR silencing in ST88-14 cells, identified by RNA-Seq (FC of 2 and FDR < 0.05)
SYMBOL	GENENAME	Gene ID	Fold Change (sh HuR#1_v_sh Ctr)	FDR (sh HuR#1_v_sh Ctr)
ESM1	endothelial cell specific molecule 1	ENSG00000164283.12	-13.5765	0.000218881
ABI3	ABI family member 3	ENSG00000108798.8	-12.2486	0.000221907
MYOCD	myocardin	ENSG00000141052.17	-11.6432	0.000182872
ITGBL1	integrin subunit beta like 1	ENSG00000198542.13	-10.8979	0.00637652
HPSE	heparanase	ENSG00000173083.14	-9.97267	0.0024158
TCAM1P	testicular cell adhesion molecule 1, pseudogene	ENSG00000240280.6	-9.31987	0.00160822
CGN	cingulin	ENSG00000143375.14	-9.28358	0.00071092
PALM3	paralemmin 3	ENSG00000187867.8	-8.68578	8.18737e-05
ELAVL3	ELAV like RNA binding protein 3	ENSG00000196361.9	-8.58361	0.000161779
AC009518.4		ENSG00000224865.7	-8.47544	0.000106308
MMP25	matrix metallopeptidase 25	ENSG00000008516.16	-8.44759	0.00012371
TERT	telomerase reverse transcriptase	ENSG00000164362.18	-8.39371	0.00468278
UNC5D	unc-5 netrin receptor D	ENSG00000156687.10	-8.00267	0.000212801
IL24	interleukin 24	ENSG00000162892.15	-7.88655	0.000100745
ABCA13	ATP binding cassette subfamily A member 13	ENSG00000179869.14	-7.66281	0.00101983
MARCH4	membrane associated ring-CH-type finger 4	ENSG00000144583.4	-7.63509	0.000195047
PLCH2	phospholipase C eta 2	ENSG00000149527.17	-7.28593	0.000871383
RP11-64D22.5		ENSG00000250271.2	-6.97416	0.000313728
DLEU2	deleted in lymphocytic leukemia 2 (non-protein coding)	ENSG00000231607.10	-6.9439	0.000246681
AC015849.16		ENSG00000270977.1	-6.81198	0.000392545
RP11-726G1.1		ENSG00000214776.10	-6.60244	0.0052246
PPP1R1B	protein phosphatase 1 regulatory inhibitor subunit 1B	ENSG00000131771.13	-6.4693	0.00246428
MISP	mitotic spindle positioning	ENSG00000099812.8	-6.42415	0.0068434
RP11-150O12.6		ENSG00000253414.2	-6.41981	0.000212279
LAMP3	lysosomal associated membrane protein 3	ENSG00000078081.7	-6.39955	0.00380444
RBFOX1	RNA binding fox-1 homolog 1	ENSG00000078328.19	-6.37004	0.00193637
LINC00707	long intergenic non-protein coding RNA 707	ENSG00000238266.1	-6.33341	0.000335515
RP11-345J4.6		ENSG00000260335.1	-6.31866	0.0151742
RP11-75I2.3		ENSG00000279333.1	-6.28961	0.0257889
KIAA1549L	KIAA1549 like	ENSG00000110427.14	-6.21516	0.000250876
GPR4	G protein-coupled receptor 4	ENSG00000177464.4	-6.18675	0.00134597
RP11-168O16.1		ENSG00000229191.1	-6.15573	0.00145671
ELAVL1	ELAV like RNA binding protein 1	ENSG00000066044.14	-6.15537	5.09777e-05
NGEF	neuronal guanine nucleotide exchange factor	ENSG00000066248.14	-5.99507	0.000148133
IL2RB	interleukin 2 receptor subunit beta	ENSG00000100385.13	-5.98886	0.000180911
MOCOS	molybdenum cofactor sulfurase	ENSG00000075643.5	-5.95428	0.00180999
GPM6B	glycoprotein M6B	ENSG00000046653.14	-5.89941	0.000962559
SKA3	spindle and kinetochore associated complex subunit 3	ENSG00000165480.15	-5.86788	0.000106308
SERTM1	serine rich and transmembrane domain containing 1	ENSG00000180440.3	-5.79634	0.0301056
LRRIQ1	leucine rich repeats and IQ motif containing 1	ENSG00000133640.18	-5.74767	0.00149962
FOXC2	forkhead box C2	ENSG00000176692.5	-5.72262	8.18737e-05
VAT1L	vesicle amine transport 1 like	ENSG00000171724.2	-5.65931	0.000347406
DPF3	double PHD fingers 3	ENSG00000205683.11	-5.64216	0.000861201
HMGA1	high mobility group AT-hook 1	ENSG00000137309.19	-5.60962	0.000106308
MGARP	mitochondria localized glutamic acid rich protein	ENSG00000137463.4	-5.52723	0.000745639
GNGT2	G protein subunit gamma transducin 2	ENSG00000167083.6	-5.50718	0.01974
ACBD7	acyl-CoA binding domain containing 7	ENSG00000176244.6	-5.49904	0.00515854
LY6K	lymphocyte antigen 6 family member K	ENSG00000160886.13	-5.48363	8.18737e-05
HMMR	hyaluronan mediated motility receptor	ENSG00000072571.19	-5.41401	9.5323e-05
CCDC168	coiled-coil domain containing 168	ENSG00000175820.3	-5.41292	0.00462494
PPFIA2	PTPRF interacting protein alpha 2	ENSG00000139220.16	-5.38626	0.0264023
NPM1P9	nucleophosmin 1 pseudogene 9	ENSG00000231066.3	-5.37793	0.00574026
SLC24A4	solute carrier family 24 member 4	ENSG00000140090.17	-5.35917	0.000948135
HOPX	HOP homeobox	ENSG00000171476.21	-5.33977	0.000201536
NPPB	natriuretic peptide B	ENSG00000120937.8	-5.32639	0.000620412
ASRGL1	asparaginase like 1	ENSG00000162174.12	-5.31916	0.00012302
TNFRSF9	TNF receptor superfamily member 9	ENSG00000049249.8	-5.30104	0.000255849
HHIP	hedgehog interacting protein	ENSG00000164161.9	-5.28078	0.000811444
PPP1R32	protein phosphatase 1 regulatory subunit 32	ENSG00000162148.10	-5.26794	0.00323069
CACNG4	calcium voltage-gated channel auxiliary subunit gamma 4	ENSG00000075461.5	-5.26644	8.18737e-05
NKAIN1	sodium/potassium transporting ATPase interacting 1	ENSG00000084628.9	-5.26605	0.000165229
RP11-555G19.1		ENSG00000255327.1	-5.26539	0.00308904
RP11-360L9.7		ENSG00000253174.2	-5.25907	0.00243172
RDM1	RAD52 motif containing 1	ENSG00000278023.5	-5.2352	0.000175206
GABRA5	gamma-aminobutyric acid type A receptor alpha5 subunit	ENSG00000186297.11	-5.22428	0.000266046
LINC01204	long intergenic non-protein coding RNA 1204	ENSG00000229563.6	-5.22231	0.00413979
CDCA7	cell division cycle associated 7	ENSG00000144354.13	-5.2005	0.000100745
GS1-259H13.2		ENSG00000244219.6	-5.18217	0.0151196
ANKRD20A4	ankyrin repeat domain 20 family member A4	ENSG00000172014.12	-5.18073	0.0353578
PCSK1	proprotein convertase subtilisin/kexin type 1	ENSG00000175426.10	-5.14271	0.000435599
NOSTRIN	nitric oxide synthase trafficking	ENSG00000163072.15	-5.12438	0.000607676
TMEM156	transmembrane protein 156	ENSG00000121895.7	-5.12233	0.00034627
OVOS2	ovostatin 2	ENSG00000177359.17	-5.093	0.000144647
LRRC20	leucine rich repeat containing 20	ENSG00000172731.13	-5.04746	0.000106308
PTX3	pentraxin 3	ENSG00000163661.3	-5.04038	0.000139408
ZWINT	ZW10 interacting kinetochore protein	ENSG00000122952.16	-5.02806	0.000117794
TOX	thymocyte selection associated high mobility group box	ENSG00000198846.5	-5.02037	8.18737e-05
CYP4F22	cytochrome P450 family 4 subfamily F member 22	ENSG00000171954.12	-5.01171	0.00107496
RP1-27O5.3		ENSG00000254553.1	-5.00396	0.0383492
FLT3	fms related tyrosine kinase 3	ENSG00000122025.14	-4.98674	0.00159113
HVCN1	hydrogen voltage gated channel 1	ENSG00000122986.13	-4.97608	0.00151898
FADS1	fatty acid desaturase 1	ENSG00000149485.18	-4.94799	6.12352e-05
KRT81	keratin 81	ENSG00000205426.10	-4.92308	0.00012884
USP2-AS1	USP2 antisense RNA 1 (head to head)	ENSG00000245248.7	-4.92243	0.00044626
FXYD7	FXYD domain containing ion transport regulator 7	ENSG00000221946.7	-4.91528	0.033381
RP11-677M14.3		ENSG00000250073.2	-4.89535	0.00109226
SYNE2	spectrin repeat containing nuclear envelope protein 2	ENSG00000054654.16	-4.88454	0.000282527
CDC20	cell division cycle 20	ENSG00000117399.13	-4.86509	8.18737e-05
LYAR	Ly1 antibody reactive	ENSG00000145220.13	-4.8603	0.000156389
LINC01426	long intergenic non-protein coding RNA 1426	ENSG00000234380.1	-4.84175	0.00537572
RP5-991G20.1		ENSG00000259768.5	-4.82757	0.000116179
GABRG3	gamma-aminobutyric acid type A receptor gamma3 subunit	ENSG00000182256.12	-4.797	0.000197452
TACR1	tachykinin receptor 1	ENSG00000115353.10	-4.77762	0.00306059
SLC13A5	solute carrier family 13 member 5	ENSG00000141485.16	-4.77762	0.00594816
TEX15	testis expressed 15, meiosis and synapsis associated	ENSG00000133863.7	-4.77111	0.000263041
CTB-78F1.2		ENSG00000253357.1	-4.73225	0.00570568
EFEMP1	EGF containing fibulin extracellular matrix protein 1	ENSG00000115380.19	-4.71802	0.000106308
SLC8A1	solute carrier family 8 member A1	ENSG00000183023.18	-4.71791	0.000161779
PTPN5	protein tyrosine phosphatase, non-receptor type 5	ENSG00000110786.17	-4.70538	0.00582425
LINC00664	long intergenic non-protein coding RNA 664	ENSG00000268658.5	-4.6881	0.000242325
CDCA8	cell division cycle associated 8	ENSG00000134690.10	-4.68786	8.35792e-05
KCNH1	potassium voltage-gated channel subfamily H member 1	ENSG00000143473.12	-4.66684	0.00451106
HPCAL4	hippocalcin like 4	ENSG00000116983.12	-4.65104	0.000148434
STK32B	serine/threonine kinase 32B	ENSG00000152953.12	-4.64511	0.000106308
CDH4	cadherin 4	ENSG00000179242.15	-4.63962	0.000106308
GAP43	growth associated protein 43	ENSG00000172020.12	-4.62833	8.18737e-05
DCC	DCC netrin 1 receptor	ENSG00000187323.11	-4.62652	0.0027725
C1orf61	chromosome 1 open reading frame 61	ENSG00000125462.16	-4.6006	0.000476611
FLG	filaggrin	ENSG00000143631.10	-4.60022	0.000154016
AP1M2	adaptor related protein complex 1 mu 2 subunit	ENSG00000129354.11	-4.59608	0.0278505
AURKB	aurora kinase B	ENSG00000178999.12	-4.59246	8.18737e-05
TMSB15A	thymosin beta 15a	ENSG00000158164.6	-4.59035	0.000123855
ERG	ERG, ETS transcription factor	ENSG00000157554.18	-4.58845	0.000141215
GUCA1B	guanylate cyclase activator 1B	ENSG00000112599.8	-4.56617	0.000172918
SERPINB7	serpin family B member 7	ENSG00000166396.12	-4.55196	0.0138295
LINC01173	long intergenic non-protein coding RNA 1173	ENSG00000280744.1	-4.54885	0.00562943
RP11-527N22.2		ENSG00000253746.1	-4.54569	0.011505
STAC	SH3 and cysteine rich domain	ENSG00000144681.10	-4.53548	9.53979e-05
KRT4	keratin 4	ENSG00000170477.12	-4.53107	0.0179351
DGKK	diacylglycerol kinase kappa	ENSG00000274588.1	-4.52942	0.0116722
SIX2	SIX homeobox 2	ENSG00000170577.7	-4.5211	0.000113816
STXBP6	syntaxin binding protein 6	ENSG00000168952.15	-4.51661	0.000131106
CKAP2L	cytoskeleton associated protein 2 like	ENSG00000169607.12	-4.51572	0.000223137
SOX7	SRY-box 7	ENSG00000171056.7	-4.48017	0.000631491
RP13-463N16.6		ENSG00000242147.1	-4.47723	0.00178772
BIRC3	baculoviral IAP repeat containing 3	ENSG00000023445.13	-4.47083	0.000536711
GLYATL1	glycine-N-acyltransferase like 1	ENSG00000166840.13	-4.45975	0.000533379
TRHDE	thyrotropin releasing hormone degrading enzyme	ENSG00000072657.8	-4.45749	0.000917042
MAP3K15	mitogen-activated protein kinase kinase kinase 15	ENSG00000180815.14	-4.45536	0.0218398
DSCAM	DS cell adhesion molecule	ENSG00000171587.14	-4.42256	0.0100288
FAM64A		ENSG00000129195.15	-4.39318	0.000217354
GAL	galanin and GMAP prepropeptide	ENSG00000069482.6	-4.3816	9.5323e-05
AC108463.1		ENSG00000230499.1	-4.37786	0.0207444
FOSL1	FOS like 1, AP-1 transcription factor subunit	ENSG00000175592.8	-4.36874	0.000116179
KCNN3	potassium calcium-activated channel subfamily N member 3	ENSG00000143603.18	-4.36457	0.0010266
LRRC37A9P	leucine rich repeat containing 37 member A9, pseudogene	ENSG00000271013.1	-4.36174	0.000173368
MMP9	matrix metallopeptidase 9	ENSG00000100985.7	-4.34999	0.000274519
CEP55	centrosomal protein 55	ENSG00000138180.15	-4.33078	0.000119393
HHEX	hematopoietically expressed homeobox	ENSG00000152804.10	-4.30261	8.18737e-05
ZNF702P	zinc finger protein 702, pseudogene	ENSG00000242779.6	-4.29781	0.000432142
KCNH3	potassium voltage-gated channel subfamily H member 3	ENSG00000135519.6	-4.29552	0.0015088
TIE1	tyrosine kinase with immunoglobulin like and EGF like domains 1	ENSG00000066056.13	-4.29426	0.000142593
RP11-713C5.1		ENSG00000265579.1	-4.29343	0.00019594
ADAMTSL1	ADAMTS like 1	ENSG00000178031.16	-4.29067	0.00116283
ZNF730	zinc finger protein 730	ENSG00000183850.13	-4.29013	0.00218919
HMGA1P2	high mobility group AT-hook 1 pseudogene 2	ENSG00000248641.1	-4.28831	0.00211076
RP11-181E10.3		ENSG00000271590.1	-4.28449	0.016974
DMRT1	doublesex and mab-3 related transcription factor 1	ENSG00000137090.11	-4.28284	0.000272649
DAB1	DAB1, reelin adaptor protein	ENSG00000173406.15	-4.2604	0.000347406
TSPAN5	tetraspanin 5	ENSG00000168785.7	-4.25087	0.000116179
DEPDC1	DEP domain containing 1	ENSG00000024526.16	-4.23653	0.000131952
PRSS3	protease, serine 3	ENSG00000010438.16	-4.23378	0.00577733
PIANP	PILR alpha associated neural protein	ENSG00000139200.13	-4.2328	0.000117794
TCF15	transcription factor 15	ENSG00000125878.6	-4.22744	0.00396296
AC005307.3		ENSG00000283269.1	-4.21901	0.00183246
ERFE	erythroferrone	ENSG00000178752.15	-4.21845	0.00031637
RP11-804A23.4		ENSG00000256813.1	-4.21065	0.0337195
VSTM2B	V-set and transmembrane domain containing 2B	ENSG00000187135.7	-4.20653	0.00330412
NUF2	NUF2, NDC80 kinetochore complex component	ENSG00000143228.12	-4.20637	0.000131952
CDC25C	cell division cycle 25C	ENSG00000158402.18	-4.20357	0.000107938
TEK	TEK receptor tyrosine kinase	ENSG00000120156.20	-4.20231	0.000179264
DGCR5	DiGeorge syndrome critical region gene 5 (non-protein coding)	ENSG00000283406.1	-4.19924	0.00500457
VLDLR-AS1	VLDLR antisense RNA 1	ENSG00000236404.8	-4.1776	0.021219
RP4-644L1.2		ENSG00000229771.2	-4.17537	0.00575232
HTR6	5-hydroxytryptamine receptor 6	ENSG00000158748.3	-4.1684	0.00549613
AC072062.1		ENSG00000229267.2	-4.15983	0.024011
KIF18B	kinesin family member 18B	ENSG00000186185.13	-4.15837	0.000132114
CNBD2	cyclic nucleotide binding domain containing 2	ENSG00000149646.12	-4.14972	0.00882602
CREG2	cellular repressor of E1A stimulated genes 2	ENSG00000175874.9	-4.14723	0.0108706
UHRF1	ubiquitin like with PHD and ring finger domains 1	ENSG00000276043.4	-4.14191	0.000126284
MKI67	marker of proliferation Ki-67	ENSG00000148773.13	-4.14024	0.000161779
ATP2A1-AS1	ATP2A1 antisense RNA 1	ENSG00000260442.5	-4.13592	0.00157708
PTPRG-AS1	PTPRG antisense RNA 1	ENSG00000241472.6	-4.12401	0.00062372
FAT3	FAT atypical cadherin 3	ENSG00000165323.15	-4.1156	0.00225044
GCK	glucokinase	ENSG00000106633.15	-4.11446	0.0495844
NMU	neuromedin U	ENSG00000109255.11	-4.11157	0.000349016
FST	follistatin	ENSG00000134363.11	-4.10128	9.5323e-05
AC010084.1		ENSG00000229308.1	-4.10029	0.00575232
RP4-794H19.1		ENSG00000232453.6	-4.09628	0.00911155
RADIL	Rap associating with DIL domain	ENSG00000157927.16	-4.09292	0.00101646
KANK3	KN motif and ankyrin repeat domains 3	ENSG00000186994.11	-4.08554	0.00142434
FAM72D	family with sequence similarity 72 member D	ENSG00000215784.5	-4.06634	0.00157184
LMNB1	lamin B1	ENSG00000113368.11	-4.06453	0.000156633
RP11-66B24.7		ENSG00000272808.3	-4.06428	0.000549705
KIF15	kinesin family member 15	ENSG00000163808.16	-4.05911	0.000130752
RAB39A	RAB39A, member RAS oncogene family	ENSG00000179331.2	-4.05909	0.00278689
LINC01605	long intergenic non-protein coding RNA 1605	ENSG00000253161.5	-4.04843	0.00182623
SLC19A3	solute carrier family 19 member 3	ENSG00000135917.13	-4.03003	0.000650088
FAM72A	family with sequence similarity 72 member A	ENSG00000196550.10	-4.02975	0.000205552
CCL5	C-C motif chemokine ligand 5	ENSG00000271503.5	-4.02864	0.0411997
FAM83D	family with sequence similarity 83 member D	ENSG00000101447.14	-4.02397	0.000116179
KNL1	kinetochore scaffold 1	ENSG00000137812.19	-4.02306	0.000439744
PLK1	polo like kinase 1	ENSG00000166851.14	-4.01988	0.00020102
HMGB2	high mobility group box 2	ENSG00000164104.11	-4.01074	0.000100745
AP000350.5		ENSG00000273295.1	-4.01038	0.0169485
FADS6	fatty acid desaturase 6	ENSG00000172782.11	-4.00706	0.00596531
POU2F2	POU class 2 homeobox 2	ENSG00000028277.21	-4.00123	0.000215922
KCNS1	potassium voltage-gated channel modifier subfamily S member 1	ENSG00000124134.8	-3.99527	0.000359862
KCNQ5	potassium voltage-gated channel subfamily Q member 5	ENSG00000185760.15	-3.98995	0.000107938
CTC-487M23.6		ENSG00000279522.1	-3.98591	0.00426229
ACAN	aggrecan	ENSG00000157766.15	-3.98419	0.00245147
FGF1	fibroblast growth factor 1	ENSG00000113578.17	-3.98327	0.00193637
DGKB	diacylglycerol kinase beta	ENSG00000136267.13	-3.98026	0.00567201
GTSE1	G2 and S-phase expressed 1	ENSG00000075218.18	-3.97075	0.000141407
TROAP	trophinin associated protein	ENSG00000135451.12	-3.96388	0.00015423
FLJ22447	uncharacterized LOC400221	ENSG00000232774.7	-3.95667	0.000819844
PMP22	peripheral myelin protein 22	ENSG00000109099.13	-3.9547	0.000100745
NUSAP1	nucleolar and spindle associated protein 1	ENSG00000137804.12	-3.95257	0.000128062
PKMYT1	protein kinase, membrane associated tyrosine/threonine 1	ENSG00000127564.16	-3.95226	0.000221805
RP4-555D20.1		ENSG00000280435.1	-3.94664	0.0241675
FKBP1B	FK506 binding protein 1B	ENSG00000119782.13	-3.9445	0.00124654
CTD-2510F5.4		ENSG00000265415.1	-3.94369	0.000211624
PM20D2	peptidase M20 domain containing 2	ENSG00000146281.5	-3.94351	0.000166673
LINC00702	long intergenic non-protein coding RNA 702	ENSG00000233117.2	-3.94079	0.0031429
RP11-1334A24.5		ENSG00000279821.1	-3.93814	0.000838673
FOXM1	forkhead box M1	ENSG00000111206.12	-3.93764	0.000197131
CENPH	centromere protein H	ENSG00000153044.9	-3.93102	0.000107523
LINC01615	long intergenic non-protein coding RNA 1615	ENSG00000223485.2	-3.92587	0.000285449
POU3F1	POU class 3 homeobox 1	ENSG00000185668.7	-3.9246	0.000490275
CENPA	centromere protein A	ENSG00000115163.14	-3.91844	0.000209716
RP11-173P15.9		ENSG00000277423.1	-3.91682	0.0113745
E2F8	E2F transcription factor 8	ENSG00000129173.12	-3.90811	0.000243297
NEGR1	neuronal growth regulator 1	ENSG00000172260.14	-3.90277	0.00067177
NCAPD2	non-SMC condensin I complex subunit D2	ENSG00000010292.12	-3.8978	8.86151e-05
PIF1	PIF1 5'-to-3' DNA helicase	ENSG00000140451.12	-3.89771	0.000560421
CENPF	centromere protein F	ENSG00000117724.12	-3.89337	0.000268746
DDIAS	DNA damage induced apoptosis suppressor	ENSG00000165490.12	-3.8887	0.00015423
KIF11	kinesin family member 11	ENSG00000138160.5	-3.88346	0.000255074
RP3-449M8.6		ENSG00000259005.1	-3.88213	0.00426589
RNF144A	ring finger protein 144A	ENSG00000151692.14	-3.88188	8.18737e-05
SYNE3	spectrin repeat containing nuclear envelope family member 3	ENSG00000176438.12	-3.86838	0.000114328
HTR1F	5-hydroxytryptamine receptor 1F	ENSG00000179097.5	-3.86646	0.000107523
ZNF367	zinc finger protein 367	ENSG00000165244.6	-3.86268	0.000205552
PBK	PDZ binding kinase	ENSG00000168078.9	-3.85404	9.53979e-05
PSRC1	proline and serine rich coiled-coil 1	ENSG00000134222.16	-3.85279	0.000275748
TRBC2	T cell receptor beta constant 2	ENSG00000211772.11	-3.8519	0.00281247
GIPC3	GIPC PDZ domain containing family member 3	ENSG00000179855.5	-3.851	0.00108394
GNG4	G protein subunit gamma 4	ENSG00000168243.10	-3.84744	0.000204674
UBE2C	ubiquitin conjugating enzyme E2 C	ENSG00000175063.16	-3.84454	0.000196102
KIF2C	kinesin family member 2C	ENSG00000142945.12	-3.83908	0.000128062
LINC00882	long intergenic non-protein coding RNA 882	ENSG00000242759.6	-3.83604	0.00191872
PRR11	proline rich 11	ENSG00000068489.12	-3.82586	0.000106308
ORC1	origin recognition complex subunit 1	ENSG00000085840.12	-3.82227	0.000113816
ADAMTS20	ADAM metallopeptidase with thrombospondin type 1 motif 20	ENSG00000173157.16	-3.81988	0.0156831
GFPT2	glutamine-fructose-6-phosphate transaminase 2	ENSG00000131459.12	-3.81602	0.000107938
KIFC1	kinesin family member C1	ENSG00000237649.7	-3.81033	0.000226562
SGO1	shugoshin 1	ENSG00000129810.14	-3.80793	0.000209573
ANLN	anillin actin binding protein	ENSG00000011426.10	-3.80635	0.000148131
CFAP45	cilia and flagella associated protein 45	ENSG00000213085.9	-3.80285	0.0329834
RACGAP1	Rac GTPase activating protein 1	ENSG00000161800.12	-3.80188	0.000107938
CENPI	centromere protein I	ENSG00000102384.13	-3.80017	0.00033489
GABRA3	gamma-aminobutyric acid type A receptor alpha3 subunit	ENSG00000011677.12	-3.79848	8.18737e-05
ANKLE1	ankyrin repeat and LEM domain containing 1	ENSG00000160117.14	-3.79652	0.00028133
SERPINA6	serpin family A member 6	ENSG00000170099.5	-3.79486	0.00814585
GINS1	GINS complex subunit 1	ENSG00000101003.9	-3.79293	0.000142562
FAM19A4	family with sequence similarity 19 member A4, C-C motif chemokine like	ENSG00000163377.15	-3.79182	0.00283402
IPO5P1	importin 5 pseudogene 1	ENSG00000269837.1	-3.78705	0.000655795
SLC8A1-AS1	SLC8A1 antisense RNA 1	ENSG00000227028.6	-3.78476	0.00177182
BATF3	basic leucine zipper ATF-like transcription factor 3	ENSG00000123685.8	-3.78233	0.00080052
RP11-586D19.1		ENSG00000249896.2	-3.77671	0.00352117
ARNTL2	aryl hydrocarbon receptor nuclear translocator like 2	ENSG00000029153.14	-3.76912	0.000171728
RP1-149A16.3		ENSG00000230736.2	-3.76728	0.00677005
TOP2A	DNA topoisomerase II alpha	ENSG00000131747.14	-3.76537	0.000131106
LRRC15	leucine rich repeat containing 15	ENSG00000172061.8	-3.76361	0.00145671
SPAG5	sperm associated antigen 5	ENSG00000076382.16	-3.76325	8.18737e-05
CDKN3	cyclin dependent kinase inhibitor 3	ENSG00000100526.19	-3.76188	0.000131106
KCNG1	potassium voltage-gated channel modifier subfamily G member 1	ENSG00000026559.13	-3.75939	0.000159069
FBXO43	F-box protein 43	ENSG00000156509.13	-3.7575	0.00175439
CAV1	caveolin 1	ENSG00000105974.11	-3.75746	0.000161923
LMNTD1	lamin tail domain containing 1	ENSG00000152936.10	-3.7553	0.00438558
NALCN	sodium leak channel, non-selective	ENSG00000102452.15	-3.75071	0.000502312
RP11-541M12.6		ENSG00000279822.1	-3.74934	0.037856
S100A2	S100 calcium binding protein A2	ENSG00000196754.10	-3.7474	0.000149681
CDCA2	cell division cycle associated 2	ENSG00000184661.13	-3.74732	0.00016437
VEPH1	ventricular zone expressed PH domain containing 1	ENSG00000197415.11	-3.7434	0.00305431
PTTG1	pituitary tumor-transforming 1	ENSG00000164611.12	-3.74119	0.000116179
TCP10L	t-complex 10 like	ENSG00000242220.6	-3.73689	0.0276174
NOP56P1	NOP56 ribonucleoprotein pseudogene 1	ENSG00000235559.1	-3.7348	0.00914012
MCM10	minichromosome maintenance 10 replication initiation factor	ENSG00000065328.16	-3.73425	0.000142562
NR5A2	nuclear receptor subfamily 5 group A member 2	ENSG00000116833.13	-3.73334	0.000209716
JAM2	junctional adhesion molecule 2	ENSG00000154721.14	-3.73167	8.35792e-05
ERCC6L	ERCC excision repair 6 like, spindle assembly checkpoint helicase	ENSG00000186871.6	-3.72966	0.000346949
SEC14L5	SEC14 like lipid binding 5	ENSG00000103184.11	-3.72666	0.00866605
CCNB2	cyclin B2	ENSG00000157456.7	-3.72359	9.5323e-05
BEST3	bestrophin 3	ENSG00000127325.18	-3.72273	0.00360339
CCL26	C-C motif chemokine ligand 26	ENSG00000006606.8	-3.71986	0.00284404
SLIT2	slit guidance ligand 2	ENSG00000145147.19	-3.71591	9.52084e-05
BIRC5	baculoviral IAP repeat containing 5	ENSG00000089685.14	-3.71425	0.000250785
IRF8	interferon regulatory factor 8	ENSG00000140968.10	-3.70915	0.000835136
ANKRD20A1	ankyrin repeat domain 20 family member A1	ENSG00000260691.5	-3.70088	0.0164682
GINS2	GINS complex subunit 2	ENSG00000131153.8	-3.6967	0.000158947
LAPTM5	lysosomal protein transmembrane 5	ENSG00000162511.7	-3.69001	0.00528473
POLE2	DNA polymerase epsilon 2, accessory subunit	ENSG00000100479.12	-3.67671	0.000626427
ZNF826P	zinc finger protein 826, pseudogene	ENSG00000231205.11	-3.67511	0.000744224
MIR130B	microRNA 130b	ENSG00000207751.3	-3.67342	0.00310669
XRCC2	X-ray repair cross complementing 2	ENSG00000196584.2	-3.66958	0.00016284
FAM81A	family with sequence similarity 81 member A	ENSG00000157470.11	-3.6673	0.000130752
S100A10	S100 calcium binding protein A10	ENSG00000197747.8	-3.65772	0.000121299
PSAT1	phosphoserine aminotransferase 1	ENSG00000135069.13	-3.65183	0.000100745
DEPDC1B	DEP domain containing 1B	ENSG00000035499.12	-3.64945	0.00012884
FAM196B	family with sequence similarity 196 member B	ENSG00000204767.3	-3.6414	0.000158381
CIT	citron rho-interacting serine/threonine kinase	ENSG00000122966.15	-3.63582	0.00015279
KIF20A	kinesin family member 20A	ENSG00000112984.11	-3.63514	0.000100745
PRIM1	DNA primase subunit 1	ENSG00000198056.13	-3.63289	0.000113816
TTF2	transcription termination factor 2	ENSG00000116830.11	-3.61923	0.000144262
RHOU	ras homolog family member U	ENSG00000116574.5	-3.61735	0.00012884
ARHGAP11B	Rho GTPase activating protein 11B	ENSG00000187951.10	-3.61625	0.000117794
FSTL5	follistatin like 5	ENSG00000168843.13	-3.616	0.00983866
KIAA1644		ENSG00000138944.7	-3.60685	0.000126767
RP11-128M1.1		ENSG00000226644.5	-3.60532	0.00277807
MELK	maternal embryonic leucine zipper kinase	ENSG00000165304.7	-3.60394	0.00017054
PRIMA1	proline rich membrane anchor 1	ENSG00000175785.12	-3.60336	0.00181921
BRCA1	BRCA1, DNA repair associated	ENSG00000012048.20	-3.59433	0.000335515
TUNAR	TCL1 upstream neural differentiation-associated RNA	ENSG00000250366.2	-3.59239	0.00063222
TRIM7	tripartite motif containing 7	ENSG00000146054.17	-3.58827	0.00583972
NCAPH	non-SMC condensin I complex subunit H	ENSG00000121152.9	-3.58105	0.000215927
AC079466.1		ENSG00000266976.1	-3.5806	0.00262995
CPA4	carboxypeptidase A4	ENSG00000128510.10	-3.57354	0.00123526
SEMA3D	semaphorin 3D	ENSG00000153993.13	-3.57252	0.00235113
ASPM	abnormal spindle microtubule assembly	ENSG00000066279.17	-3.56419	0.000357968
MIR1244-3	microRNA 1244-3	ENSG00000283429.1	-3.56348	0.00462494
MIR1244-4	microRNA 1244-4	ENSG00000283475.1	-3.56348	0.00462494
MIR1244-2	microRNA 1244-2	ENSG00000283498.1	-3.56348	0.00462494
MIR1244-1	microRNA 1244-1	ENSG00000284378.1	-3.56348	0.00462494
DAW1	dynein assembly factor with WD repeats 1	ENSG00000123977.9	-3.56176	0.0183519
CTSV	cathepsin V	ENSG00000136943.10	-3.5568	8.18737e-05
ABC13-47488600E17.1		ENSG00000283199.1	-3.5557	0.0132288
AFAP1L1	actin filament associated protein 1 like 1	ENSG00000157510.13	-3.55528	8.92441e-05
DRGX	dorsal root ganglia homeobox	ENSG00000165606.8	-3.55289	0.0153289
YBX2	Y-box binding protein 2	ENSG00000006047.12	-3.55104	0.000209855
EIF1AXP1	eukaryotic translation initiation factor 1A, X-linked pseudogene 1	ENSG00000236698.1	-3.54483	0.00318025
PBX4	PBX homeobox 4	ENSG00000105717.13	-3.54346	0.00278289
CITF22-92A6.2		ENSG00000280424.1	-3.54177	0.0429717
KIF4A	kinesin family member 4A	ENSG00000090889.11	-3.53996	0.000116179
PEG10	paternally expressed 10	ENSG00000242265.5	-3.53657	0.000168878
RP11-483P21.2		ENSG00000260228.5	-3.5342	0.000801405
C10orf107		ENSG00000183346.6	-3.53144	0.0141576
MND1	meiotic nuclear divisions 1	ENSG00000121211.7	-3.51618	0.000241934
XKR5	XK related 5	ENSG00000275591.4	-3.50822	0.000365464
SERPINB2	serpin family B member 2	ENSG00000197632.8	-3.50456	0.00143097
NEK2	NIMA related kinase 2	ENSG00000117650.12	-3.50445	0.000123855
CTC-487M23.5		ENSG00000270067.1	-3.50401	0.029049
CORO1A	coronin 1A	ENSG00000102879.15	-3.50367	0.000193836
BLM	Bloom syndrome RecQ like helicase	ENSG00000197299.10	-3.50191	0.000349322
MIR155HG	MIR155 host gene	ENSG00000234883.5	-3.50011	0.000192809
NUDT11	nudix hydrolase 11	ENSG00000196368.4	-3.49938	0.000980917
FBXO5	F-box protein 5	ENSG00000112029.9	-3.49757	0.000252224
ESPL1	extra spindle pole bodies like 1, separase	ENSG00000135476.11	-3.49239	0.000199759
TEKT2	tektin 2	ENSG00000092850.11	-3.49223	0.00256063
NCAPG	non-SMC condensin I complex subunit G	ENSG00000109805.9	-3.49014	0.00025338
FAM129A	family with sequence similarity 129 member A	ENSG00000135842.16	-3.48963	8.35792e-05
CLSPN	claspin	ENSG00000092853.13	-3.489	0.000303456
LINC01583	long intergenic non-protein coding RNA 1583	ENSG00000259518.1	-3.48131	0.0010967
CACNA1A	calcium voltage-gated channel subunit alpha1 A	ENSG00000141837.19	-3.48007	0.000144647
CCNA2	cyclin A2	ENSG00000145386.9	-3.47726	0.000159258
INSM1	INSM transcriptional repressor 1	ENSG00000173404.4	-3.474	0.0061414
POLR3G	RNA polymerase III subunit G	ENSG00000113356.11	-3.47085	0.000257934
TYMS	thymidylate synthetase	ENSG00000176890.15	-3.46976	0.000113816
TPX2	TPX2, microtubule nucleation factor	ENSG00000088325.15	-3.46642	0.000116179
MAP3K14	mitogen-activated protein kinase kinase kinase 14	ENSG00000006062.14	-3.46563	0.000174591
CEP152	centrosomal protein 152	ENSG00000103995.13	-3.46185	0.000541246
FAM184B	family with sequence similarity 184 member B	ENSG00000047662.4	-3.45776	0.00235113
TMPRSS2	transmembrane protease, serine 2	ENSG00000184012.11	-3.4564	0.0225094
ZNF695	zinc finger protein 695	ENSG00000197472.14	-3.44394	0.00193233
CPLX2	complexin 2	ENSG00000145920.14	-3.44209	0.000509296
AOX1	aldehyde oxidase 1	ENSG00000138356.13	-3.43588	0.00535444
COL23A1	collagen type XXIII alpha 1 chain	ENSG00000050767.15	-3.43529	0.00268021
CMSS1	cms1 ribosomal small subunit homolog (yeast)	ENSG00000184220.11	-3.43201	0.000100745
RP11-455O6.9		ENSG00000275542.1	-3.42723	0.000675054
SMOC2	SPARC related modular calcium binding 2	ENSG00000112562.18	-3.42719	0.00127684
ZNF273	zinc finger protein 273	ENSG00000198039.11	-3.42472	0.000259947
C5	complement C5	ENSG00000106804.7	-3.42343	0.000263817
RPL17P34	ribosomal protein L17 pseudogene 34	ENSG00000213432.2	-3.42213	0.0124916
RBMS3-AS3	RBMS3 antisense RNA 3	ENSG00000235904.2	-3.42192	0.0493813
LINC00941	long intergenic non-protein coding RNA 941	ENSG00000235884.3	-3.42076	0.000385868
KIAA0408	KIAA0408	ENSG00000189367.14	-3.41829	0.000523802
IGSF9	immunoglobulin superfamily member 9	ENSG00000085552.16	-3.41578	0.000263817
LINC01301	long intergenic non-protein coding RNA 1301	ENSG00000251396.6	-3.4146	0.0130056
RP11-462L8.1		ENSG00000229656.6	-3.4143	0.0126196
TNFSF4	TNF superfamily member 4	ENSG00000117586.10	-3.40965	0.0020764
CDCA5	cell division cycle associated 5	ENSG00000146670.9	-3.40752	0.000220979
KCNK10	potassium two pore domain channel subfamily K member 10	ENSG00000100433.15	-3.40706	0.000242325
LINC01778	long intergenic non-protein coding RNA 1778	ENSG00000223382.4	-3.40652	0.000161779
NETO2	neuropilin and tolloid like 2	ENSG00000171208.9	-3.40446	0.000112527
MYOSLID	myocardin-induced smooth muscle lncRNA, inducer of differentiation	ENSG00000229647.1	-3.40351	0.00480363
TBC1D30	TBC1 domain family member 30	ENSG00000111490.12	-3.40031	0.00329538
HMGB1P5	high mobility group box 1 pseudogene 5	ENSG00000132967.9	-3.39934	0.000104589
ASF1B	anti-silencing function 1B histone chaperone	ENSG00000105011.8	-3.39803	0.000556734
FAM167A	family with sequence similarity 167 member A	ENSG00000154319.14	-3.39589	0.000531106
ZNF90	zinc finger protein 90	ENSG00000213988.10	-3.39294	0.000207955
OLIG2	oligodendrocyte transcription factor 2	ENSG00000205927.4	-3.39153	0.000900201
SLC1A6	solute carrier family 1 member 6	ENSG00000105143.12	-3.3881	0.00544373
LINC01468	long intergenic non-protein coding RNA 1468	ENSG00000231131.6	-3.38791	0.000867071
C1QL1	complement C1q like 1	ENSG00000131094.3	-3.38762	0.000156389
CEP128	centrosomal protein 128	ENSG00000100629.16	-3.38755	0.000150382
MFNG	MFNG O-fucosylpeptide 3-beta-N-acetylglucosaminyltransferase	ENSG00000100060.17	-3.38666	0.00194376
MTFR2	mitochondrial fission regulator 2	ENSG00000146410.11	-3.38595	0.000431775
ZNF732	zinc finger protein 732	ENSG00000186777.11	-3.38183	0.00768154
RP11-526I2.5		ENSG00000270127.2	-3.38154	0.0080177
IL10RA	interleukin 10 receptor subunit alpha	ENSG00000110324.10	-3.38129	0.0235948
SKA1	spindle and kinetochore associated complex subunit 1	ENSG00000154839.9	-3.37355	0.000612117
FOXI3	forkhead box I3	ENSG00000214336.4	-3.37088	0.00052898
KIF14	kinesin family member 14	ENSG00000118193.11	-3.36878	0.00058346
NEIL3	nei like DNA glycosylase 3	ENSG00000109674.3	-3.3676	0.00015147
TNFRSF8	TNF receptor superfamily member 8	ENSG00000120949.14	-3.36463	0.00109068
SOGA3	SOGA family member 3	ENSG00000255330.9	-3.35709	0.0221742
RP1-221C16.8		ENSG00000283064.1	-3.35017	0.016081
NEURL1B	neuralized E3 ubiquitin protein ligase 1B	ENSG00000214357.8	-3.34783	0.00043152
LINC01415	long intergenic non-protein coding RNA 1415	ENSG00000267325.1	-3.3473	0.0031791
CD70	CD70 molecule	ENSG00000125726.10	-3.3404	0.000168128
UBE2T	ubiquitin conjugating enzyme E2 T	ENSG00000077152.9	-3.33934	0.000156389
USH1G	USH1 protein network component sans	ENSG00000182040.8	-3.33839	0.00810266
CENPE	centromere protein E	ENSG00000138778.11	-3.33666	0.000365464
HMGB1	high mobility group box 1	ENSG00000189403.14	-3.33496	8.18737e-05
PGM5P2	phosphoglucomutase 5 pseudogene 2	ENSG00000277778.2	-3.33204	0.003472
PRC1	protein regulator of cytokinesis 1	ENSG00000198901.13	-3.33175	0.000148434
NDC80	NDC80, kinetochore complex component	ENSG00000080986.12	-3.32913	0.000168529
EDN1	endothelin 1	ENSG00000078401.6	-3.32475	0.00112494
MNS1	meiosis specific nuclear structural 1	ENSG00000138587.5	-3.31961	0.000664869
MRPL23	mitochondrial ribosomal protein L23	ENSG00000214026.10	-3.31457	0.00264636
C4BPB	complement component 4 binding protein beta	ENSG00000123843.12	-3.31261	0.00184571
CDHR3	cadherin related family member 3	ENSG00000128536.15	-3.31024	0.000482657
IQGAP3	IQ motif containing GTPase activating protein 3	ENSG00000183856.10	-3.30882	0.00011351
ARHGAP11A	Rho GTPase activating protein 11A	ENSG00000198826.10	-3.3055	0.00017312
MAD2L1	mitotic arrest deficient 2 like 1	ENSG00000164109.13	-3.30529	0.000183963
POLQ	DNA polymerase theta	ENSG00000051341.13	-3.30407	0.0012414
CCDC3	coiled-coil domain containing 3	ENSG00000151468.10	-3.30323	0.000483459
WSCD1	WSC domain containing 1	ENSG00000179314.13	-3.30254	0.000142562
PIK3AP1	phosphoinositide-3-kinase adaptor protein 1	ENSG00000155629.14	-3.29751	0.000844521
DSCC1	DNA replication and sister chromatid cohesion 1	ENSG00000136982.5	-3.29727	0.000279932
GPRC5A	G protein-coupled receptor class C group 5 member A	ENSG00000013588.7	-3.2969	0.000106308
MIR17HG	miR-17-92a-1 cluster host gene	ENSG00000215417.12	-3.29562	0.00131666
IL11	interleukin 11	ENSG00000095752.6	-3.29271	0.000131952
PCLAF	PCNA clamp associated factor	ENSG00000166803.11	-3.2903	0.000504703
ZBTB8B	zinc finger and BTB domain containing 8B	ENSG00000273274.1	-3.28959	0.00317818
EFTUD2	elongation factor Tu GTP binding domain containing 2	ENSG00000108883.12	-3.28816	8.18737e-05
AC002454.1		ENSG00000237819.5	-3.28158	0.00643447
COL6A3	collagen type VI alpha 3 chain	ENSG00000163359.15	-3.28154	0.000123855
C6orf52	chromosome 6 open reading frame 52	ENSG00000137434.11	-3.2802	0.000154205
PKN3	protein kinase N3	ENSG00000160447.6	-3.27993	0.000444022
MYBL2	MYB proto-oncogene like 2	ENSG00000101057.15	-3.2779	0.000315962
RP11-564D11.3		ENSG00000255624.2	-3.27769	0.00413188
GRAMD1C	GRAM domain containing 1C	ENSG00000178075.19	-3.27501	0.0055151
CDC45	cell division cycle 45	ENSG00000093009.9	-3.27468	0.00012884
TSPAN2	tetraspanin 2	ENSG00000134198.9	-3.27374	0.000620113
CDT1	chromatin licensing and DNA replication factor 1	ENSG00000167513.8	-3.26843	8.42383e-05
E2F2	E2F transcription factor 2	ENSG00000007968.6	-3.26609	0.000476611
ST6GAL2	ST6 beta-galactoside alpha-2,6-sialyltransferase 2	ENSG00000144057.15	-3.25733	0.000495237
MYBL1	MYB proto-oncogene like 1	ENSG00000185697.16	-3.25716	0.000365464
TTK	TTK protein kinase	ENSG00000112742.9	-3.25544	0.000161779
ZNF724	zinc finger protein 724	ENSG00000196081.9	-3.25339	0.00631148
CTD-2349P21.3		ENSG00000280069.1	-3.25265	0.00268744
TPH1	tryptophan hydroxylase 1	ENSG00000129167.9	-3.25149	0.0127002
OIP5	Opa interacting protein 5	ENSG00000104147.8	-3.24774	0.000172918
CTC-523E23.1		ENSG00000261754.2	-3.24292	0.00527043
NSD2	nuclear receptor binding SET domain protein 2	ENSG00000109685.17	-3.24198	8.18737e-05
PLK4	polo like kinase 4	ENSG00000142731.10	-3.24133	0.000263041
UBASH3B	ubiquitin associated and SH3 domain containing B	ENSG00000154127.9	-3.23894	0.000525743
CHST9	carbohydrate sulfotransferase 9	ENSG00000154080.13	-3.23815	0.0140707
ACACB	acetyl-CoA carboxylase beta	ENSG00000076555.15	-3.23695	0.0018461
FAM95C	family with sequence similarity 95 member C	ENSG00000273036.2	-3.23587	0.0106514
ELOVL2	ELOVL fatty acid elongase 2	ENSG00000197977.3	-3.23559	0.000100745
RP11-308D16.2		ENSG00000234062.7	-3.23397	0.0183323
PPEF1	protein phosphatase with EF-hand domain 1	ENSG00000086717.18	-3.23028	0.0337918
KRT86	keratin 86	ENSG00000170442.11	-3.22899	0.00367221
CTC-260E6.3		ENSG00000279039.1	-3.22891	0.000489397
ADM5	adrenomedullin 5 (putative)	ENSG00000224420.3	-3.22404	0.0037684
DNAAF3	dynein axonemal assembly factor 3	ENSG00000167646.13	-3.22357	0.00455241
CBLN1	cerebellin 1 precursor	ENSG00000102924.11	-3.21456	0.000365464
AC010091.1		ENSG00000233491.7	-3.21208	0.0216312
GEM	GTP binding protein overexpressed in skeletal muscle	ENSG00000164949.7	-3.20891	0.000357769
UCN2	urocortin 2	ENSG00000145040.3	-3.20877	0.00931043
RP4-555D20.2		ENSG00000261786.1	-3.20859	0.00648053
ZNF257	zinc finger protein 257	ENSG00000197134.11	-3.20716	0.00338453
CYP27C1	cytochrome P450 family 27 subfamily C member 1	ENSG00000186684.12	-3.20548	0.00328892
CCNB1	cyclin B1	ENSG00000134057.14	-3.20518	0.000123855
RP11-981G7.6		ENSG00000272505.1	-3.20392	0.00433589
FOXD1-AS1	FOXD1 antisense RNA 1	ENSG00000247993.2	-3.19971	0.000150192
GPR161	G protein-coupled receptor 161	ENSG00000143147.14	-3.1961	0.000126767
RIBC2	RIB43A domain with coiled-coils 2	ENSG00000128408.8	-3.19531	0.0111626
DNA2	DNA replication helicase/nuclease 2	ENSG00000138346.14	-3.19247	0.0003184
MFSD14B	major facilitator superfamily domain containing 14B	ENSG00000148110.15	-3.19071	0.000126284
TICRR	TOPBP1 interacting checkpoint and replication regulator	ENSG00000140534.13	-3.1901	0.000106308
SAMHD1	SAM and HD domain containing deoxynucleoside triphosphate triphosphohydrolase 1	ENSG00000101347.8	-3.18994	0.000326063
ARC	activity regulated cytoskeleton associated protein	ENSG00000198576.3	-3.18287	0.0113918
CDCA3	cell division cycle associated 3	ENSG00000111665.11	-3.18127	0.000138533
CD247	CD247 molecule	ENSG00000198821.10	-3.17942	0.00141118
APOBEC3B	apolipoprotein B mRNA editing enzyme catalytic subunit 3B	ENSG00000179750.15	-3.17921	0.000167506
CBR3-AS1	CBR3 antisense RNA 1	ENSG00000236830.6	-3.17459	0.000690221
HSPA4L	heat shock protein family A (Hsp70) member 4 like	ENSG00000164070.11	-3.17201	0.00162115
SLC18A2	solute carrier family 18 member A2	ENSG00000165646.11	-3.16874	0.0108478
RP11-210M15.2		ENSG00000259495.2	-3.16832	0.000285438
AC079250.1		ENSG00000230979.3	-3.16754	0.0471529
CTD-2001C12.1		ENSG00000247877.6	-3.166	0.00452197
ARRB2	arrestin beta 2	ENSG00000141480.17	-3.16538	0.000113816
WNK4	WNK lysine deficient protein kinase 4	ENSG00000126562.16	-3.16366	0.000180028
CTC-296K1.3		ENSG00000267505.1	-3.16232	0.00778392
TMEM54	transmembrane protein 54	ENSG00000121900.18	-3.16005	0.000113816
SUSD3	sushi domain containing 3	ENSG00000157303.10	-3.15831	0.0464324
PCDHGA5	protocadherin gamma subfamily A, 5	ENSG00000253485.2	-3.15831	0.00299188
GPC3	glypican 3	ENSG00000147257.13	-3.1561	0.000128062
ATP6V1B1-AS1	ATP6V1B1 antisense RNA 1	ENSG00000239322.1	-3.15208	0.00810469
EIF1AX	eukaryotic translation initiation factor 1A, X-linked	ENSG00000173674.10	-3.14487	0.000106308
SERPINF1	serpin family F member 1	ENSG00000132386.10	-3.14477	0.00313682
ECT2	epithelial cell transforming 2	ENSG00000114346.13	-3.14364	0.00012884
ANKRD18B	ankyrin repeat domain 18B	ENSG00000230453.9	-3.13891	0.000206422
DUSP9	dual specificity phosphatase 9	ENSG00000130829.17	-3.13704	0.000395781
RPA4	replication protein A4	ENSG00000204086.4	-3.13164	0.0196827
BUB1B	BUB1 mitotic checkpoint serine/threonine kinase B	ENSG00000156970.12	-3.12937	0.000175437
TACC3	transforming acidic coiled-coil containing protein 3	ENSG00000013810.18	-3.12904	0.000195943
BST1	bone marrow stromal cell antigen 1	ENSG00000109743.10	-3.12623	0.000615854
MCM5	minichromosome maintenance complex component 5	ENSG00000100297.15	-3.1259	0.000229599
MRAP2	melanocortin 2 receptor accessory protein 2	ENSG00000135324.5	-3.11725	0.00410487
FAM216A	family with sequence similarity 216 member A	ENSG00000204856.11	-3.11521	0.0010655
ZNF620	zinc finger protein 620	ENSG00000177842.11	-3.11497	0.000148131
NECTIN4	nectin cell adhesion molecule 4	ENSG00000143217.8	-3.11452	0.0101559
HYDIN	HYDIN, axonemal central pair apparatus protein	ENSG00000157423.17	-3.11304	0.00341114
SPA17	sperm autoantigenic protein 17	ENSG00000064199.6	-3.10455	0.000512641
KIF17	kinesin family member 17	ENSG00000117245.12	-3.10317	0.000451217
OLIG1	oligodendrocyte transcription factor 1	ENSG00000184221.12	-3.10221	0.00596038
TCF24	transcription factor 24	ENSG00000261787.1	-3.10188	0.00258454
BEND3P3	BEN domain containing 3 pseudogene 3	ENSG00000278616.1	-3.09792	0.00349745
TEX21P	testis expressed 21, pseudogene	ENSG00000234911.1	-3.09697	0.0168528
LAMC3	laminin subunit gamma 3	ENSG00000050555.17	-3.09587	0.00051723
TRIP13	thyroid hormone receptor interactor 13	ENSG00000071539.13	-3.09029	0.000131952
NRGN	neurogranin	ENSG00000154146.12	-3.09015	0.000528883
CTA-392C11.1		ENSG00000253802.1	-3.08724	0.000922822
ADAMTS8	ADAM metallopeptidase with thrombospondin type 1 motif 8	ENSG00000134917.9	-3.08241	0.0438511
SMS	spermine synthase	ENSG00000102172.15	-3.07573	0.000106308
ERVMER34-1	endogenous retrovirus group MER34 member 1, envelope	ENSG00000226887.7	-3.07469	0.00123911
EZH2	enhancer of zeste 2 polycomb repressive complex 2 subunit	ENSG00000106462.10	-3.0725	0.00012884
SLCO5A1	solute carrier organic anion transporter family member 5A1	ENSG00000137571.10	-3.06126	0.00813949
KIAA1524		ENSG00000163507.13	-3.06004	0.000157483
ZNF726	zinc finger protein 726	ENSG00000213967.10	-3.05888	0.00153688
SHCBP1	SHC binding and spindle associated 1	ENSG00000171241.8	-3.0581	0.000263817
PPAT	phosphoribosyl pyrophosphate amidotransferase	ENSG00000128059.8	-3.05594	0.000142562
MCM7	minichromosome maintenance complex component 7	ENSG00000166508.17	-3.05563	0.000160363
ZNF300	zinc finger protein 300	ENSG00000145908.12	-3.05562	0.000371929
UG0898H09	uncharacterized LOC643763	ENSG00000274956.2	-3.05485	0.00251853
TNFSF18	TNF superfamily member 18	ENSG00000120337.8	-3.05334	0.00384195
GLYATL1P2	glycine-N-acyltransferase like 1 pseudogene 2	ENSG00000254717.2	-3.05233	0.00286166
FAM78B	family with sequence similarity 78 member B	ENSG00000188859.6	-3.05015	0.00015423
NPIPB6	nuclear pore complex interacting protein family member B6	ENSG00000198156.10	-3.04917	0.00535712
MTFP1	mitochondrial fission process 1	ENSG00000242114.5	-3.04383	0.000206422
CENPM	centromere protein M	ENSG00000100162.14	-3.03971	0.000244627
OCA2	OCA2 melanosomal transmembrane protein	ENSG00000104044.15	-3.0374	0.000502312
ZNF385C	zinc finger protein 385C	ENSG00000187595.15	-3.03401	0.00459192
SLC5A4	solute carrier family 5 member 4	ENSG00000100191.5	-3.03141	0.00768114
CTD-2116N17.1		ENSG00000259316.10	-3.02948	0.000209716
MAGI3	membrane associated guanylate kinase, WW and PDZ domain containing 3	ENSG00000081026.18	-3.02462	0.00205329
LINC01271	long intergenic non-protein coding RNA 1271	ENSG00000233077.1	-3.011	0.0449636
SLC16A12	solute carrier family 16 member 12	ENSG00000152779.13	-3.01032	0.0135936
ADARB1	adenosine deaminase, RNA specific B1	ENSG00000197381.15	-3.00751	0.000335515
C7orf57	chromosome 7 open reading frame 57	ENSG00000164746.13	-3.00746	0.0138227
DOC2B	double C2 domain beta	ENSG00000272636.3	-3.00516	0.00144537
FXYD6	FXYD domain containing ion transport regulator 6	ENSG00000137726.16	-3.00358	0.000168529
NETO1	neuropilin and tolloid like 1	ENSG00000166342.18	-2.99686	0.000171036
MAATS1	MYCBP associated and testis expressed 1	ENSG00000183833.16	-2.99609	0.00998927
DIAPH3	diaphanous related formin 3	ENSG00000139734.17	-2.99457	0.000207526
FADS2	fatty acid desaturase 2	ENSG00000134824.13	-2.99419	0.000107938
VENTX	VENT homeobox	ENSG00000151650.7	-2.98901	0.00212152
TIMP2	TIMP metallopeptidase inhibitor 2	ENSG00000035862.12	-2.98287	0.000117794
SOX15	SRY-box 15	ENSG00000129194.7	-2.97999	0.0157567
PCOLCE-AS1	PCOLCE antisense RNA 1	ENSG00000224729.5	-2.97728	0.00387701
COL4A2	collagen type IV alpha 2 chain	ENSG00000134871.17	-2.97553	0.000106308
PEG3	paternally expressed 3	ENSG00000198300.12	-2.97369	0.000250785
ZNF107	zinc finger protein 107	ENSG00000196247.11	-2.97142	0.000819844
CTD-2292M16.8		ENSG00000258768.2	-2.97042	0.0361342
POLA1	DNA polymerase alpha 1, catalytic subunit	ENSG00000101868.10	-2.96678	0.000131106
PAQR4	progestin and adipoQ receptor family member 4	ENSG00000162073.13	-2.9667	0.000175437
RCC1	regulator of chromosome condensation 1	ENSG00000180198.15	-2.96538	8.35792e-05
CHRM2	cholinergic receptor muscarinic 2	ENSG00000181072.11	-2.9647	0.000501114
HAAO	3-hydroxyanthranilate 3,4-dioxygenase	ENSG00000162882.14	-2.96431	0.000224057
FANCD2	Fanconi anemia complementation group D2	ENSG00000144554.10	-2.96284	0.00053051
HOXA2	homeobox A2	ENSG00000105996.6	-2.95903	0.000293149
KCNQ4	potassium voltage-gated channel subfamily Q member 4	ENSG00000117013.14	-2.95655	0.00155502
ARHGAP26	Rho GTPase activating protein 26	ENSG00000145819.15	-2.95339	0.000620806
DLGAP5	DLG associated protein 5	ENSG00000126787.12	-2.95224	0.000156389
GPR3	G protein-coupled receptor 3	ENSG00000181773.6	-2.95044	0.00186631
PGAM5	PGAM family member 5, mitochondrial serine/threonine protein phosphatase	ENSG00000247077.6	-2.94982	0.000248659
SGK494	uncharacterized serine/threonine-protein kinase SgK494	ENSG00000167524.14	-2.94819	0.000762434
SNCB	synuclein beta	ENSG00000074317.10	-2.94472	0.00312831
NEK2P4	NEK2 pseudogene 4	ENSG00000230450.1	-2.94244	0.0197904
NPL	N-acetylneuraminate pyruvate lyase	ENSG00000135838.13	-2.94002	0.000128062
RP5-981L23.7		ENSG00000283757.1	-2.9392	0.000563292
SPC25	SPC25, NDC80 kinetochore complex component	ENSG00000152253.8	-2.93841	0.000593275
FAM27E3	family with sequence similarity 27 member E3	ENSG00000274026.1	-2.93591	0.000362988
NEUROD1	neuronal differentiation 1	ENSG00000162992.3	-2.93579	0.0406438
CKS1B	CDC28 protein kinase regulatory subunit 1B	ENSG00000173207.12	-2.93541	0.000173234
PTHLH	parathyroid hormone like hormone	ENSG00000087494.15	-2.93534	0.000173467
ETV4	ETS variant 4	ENSG00000175832.12	-2.93348	0.000141215
BARD1	BRCA1 associated RING domain 1	ENSG00000138376.10	-2.9316	0.000639391
TMPO	thymopoietin	ENSG00000120802.13	-2.92994	0.000142562
LINC00607	long intergenic non-protein coding RNA 607	ENSG00000235770.5	-2.92923	0.00184724
RP11-244M2.1		ENSG00000267374.1	-2.92901	0.00179436
EXO1	exonuclease 1	ENSG00000174371.16	-2.9287	0.000140749
MYRIP	myosin VIIA and Rab interacting protein	ENSG00000170011.13	-2.92867	0.0106649
RP11-185E8.2		ENSG00000279673.1	-2.92765	0.00117001
TBC1D31	TBC1 domain family member 31	ENSG00000156787.16	-2.92687	0.00064161
RP11-96K19.4		ENSG00000261654.1	-2.92636	0.00586807
ATCAY	ATCAY, caytaxin	ENSG00000167654.17	-2.92406	0.00011351
KIRREL3	kirre like nephrin family adhesion molecule 3	ENSG00000149571.11	-2.92317	0.00857549
LINC01358	long intergenic non-protein coding RNA 1358	ENSG00000237352.3	-2.91953	0.00192896
PPP2R2B	protein phosphatase 2 regulatory subunit Bbeta	ENSG00000156475.18	-2.91534	0.00022607
GRB10	growth factor receptor bound protein 10	ENSG00000106070.17	-2.91528	0.000131106
RP11-345J18.2		ENSG00000274307.1	-2.91369	0.00838781
HSPB1P1	heat shock protein family B (small) member 1 pseudogene 1	ENSG00000236060.2	-2.91336	0.0381481
CTB-70G10.1		ENSG00000266928.1	-2.91052	0.00231585
NOP56P3	NOP56 ribonucleoprotein pseudogene 3	ENSG00000257956.1	-2.90702	0.00113527
CNKSR2	connector enhancer of kinase suppressor of Ras 2	ENSG00000149970.14	-2.90617	0.000204674
ADGRG1	adhesion G protein-coupled receptor G1	ENSG00000205336.11	-2.90461	0.000100745
CRISPLD2	cysteine rich secretory protein LCCL domain containing 2	ENSG00000103196.11	-2.90141	0.00075736
UBE2S	ubiquitin conjugating enzyme E2 S	ENSG00000108106.13	-2.90032	0.000148434
ANKRD36BP2	ankyrin repeat domain 36B pseudogene 2	ENSG00000230006.7	-2.8993	0.000505413
ESCO2	establishment of sister chromatid cohesion N-acetyltransferase 2	ENSG00000171320.14	-2.89896	0.00124069
GEN1	GEN1, Holliday junction 5' flap endonuclease	ENSG00000178295.14	-2.89722	0.001634
GFAP	glial fibrillary acidic protein	ENSG00000131095.12	-2.89539	0.0369994
CTC-260E6.4		ENSG00000280079.1	-2.89367	0.0158158
WDR62	WD repeat domain 62	ENSG00000075702.16	-2.89306	0.000382259
OASL	2'-5'-oligoadenylate synthetase like	ENSG00000135114.12	-2.89222	0.00289754
TCF19	transcription factor 19	ENSG00000137310.11	-2.89168	0.000524285
MT1M	metallothionein 1M	ENSG00000205364.3	-2.89166	0.000160363
SULT2B1	sulfotransferase family 2B member 1	ENSG00000088002.11	-2.88756	0.0171021
RP11-372E1.1		ENSG00000240950.1	-2.88756	0.0273754
CTB-92J24.2		ENSG00000269397.1	-2.88714	0.0222151
RP11-553A10.1		ENSG00000206532.2	-2.88633	0.0176314
GMNN	geminin, DNA replication inhibitor	ENSG00000112312.9	-2.88604	0.000113816
KCNG3	potassium voltage-gated channel modifier subfamily G member 3	ENSG00000171126.7	-2.88596	0.00551356
MCM3	minichromosome maintenance complex component 3	ENSG00000112118.18	-2.88245	0.000133199
CLEC2L	C-type lectin domain family 2 member L	ENSG00000236279.6	-2.88088	0.0331395
CCNF	cyclin F	ENSG00000162063.12	-2.88071	0.000142562
AADACP1	arylacetamide deacetylase pseudogene 1	ENSG00000240602.7	-2.87749	0.00359674
SPTB	spectrin beta, erythrocytic	ENSG00000070182.19	-2.87733	0.00242341
TOX3	TOX high mobility group box family member 3	ENSG00000103460.16	-2.87575	0.00348342
WDR76	WD repeat domain 76	ENSG00000092470.11	-2.87244	0.000276072
COMP	cartilage oligomeric matrix protein	ENSG00000105664.10	-2.86845	0.0055151
SNAP25	synaptosome associated protein 25	ENSG00000132639.12	-2.8664	0.000653776
TK1	thymidine kinase 1	ENSG00000167900.11	-2.86401	0.0003779
ATP8B1	ATPase phospholipid transporting 8B1	ENSG00000081923.11	-2.8639	0.000249145
DBF4B	DBF4 zinc finger B	ENSG00000161692.17	-2.86346	0.000147932
POLA2	DNA polymerase alpha 2, accessory subunit	ENSG00000014138.8	-2.86151	9.53979e-05
REEP1	receptor accessory protein 1	ENSG00000068615.17	-2.86038	0.000318402
TIPIN	TIMELESS interacting protein	ENSG00000075131.9	-2.85875	0.000600932
RP11-620J15.1		ENSG00000257953.1	-2.85504	0.00324773
FGF5	fibroblast growth factor 5	ENSG00000138675.16	-2.85503	0.000332025
TCTN3	tectonic family member 3	ENSG00000119977.20	-2.8525	0.000142138
ZNF385B	zinc finger protein 385B	ENSG00000144331.18	-2.85176	0.000283907
HEYL	hes related family bHLH transcription factor with YRPW motif-like	ENSG00000163909.7	-2.85036	0.00236176
TNIK	TRAF2 and NCK interacting kinase	ENSG00000154310.16	-2.8503	0.000161923
NKX2-4	NK2 homeobox 4	ENSG00000125816.4	-2.85014	0.000250876
CXorf57	chromosome X open reading frame 57	ENSG00000147231.13	-2.84771	0.000463757
CDH13	cadherin 13	ENSG00000140945.16	-2.84715	0.000346005
PRKCH	protein kinase C eta	ENSG00000027075.14	-2.8471	0.000686518
SGO2	shugoshin 2	ENSG00000163535.17	-2.84484	0.000148548
FCHO1	FCH domain only 1	ENSG00000130475.14	-2.84322	0.00809144
JPH1	junctophilin 1	ENSG00000104369.4	-2.84217	0.000135865
DNM1P47	dynamin 1 pseudogene 47	ENSG00000259660.2	-2.84024	0.00120748
TMEM74	transmembrane protein 74	ENSG00000164841.4	-2.8402	0.015629
NRARP	NOTCH regulated ankyrin repeat protein	ENSG00000198435.3	-2.83987	0.00146317
CPB2-AS1	CPB2 antisense RNA 1	ENSG00000235903.7	-2.83922	0.000516047
DMRT2	doublesex and mab-3 related transcription factor 2	ENSG00000173253.15	-2.83908	0.000160736
BNIP3P17	BCL2 interacting protein 3 pseudogene 17	ENSG00000271524.1	-2.83899	0.0446743
PLXNA2	plexin A2	ENSG00000076356.6	-2.83889	0.000281885
FRMD3	FERM domain containing 3	ENSG00000172159.15	-2.83816	0.00662991
FAM86C2P	family with sequence similarity 86, member A pseudogene	ENSG00000160172.10	-2.83626	0.000357777
GINS4	GINS complex subunit 4	ENSG00000147536.11	-2.83524	0.000107938
AC108463.2		ENSG00000227992.1	-2.83486	0.0153276
STARD13	StAR related lipid transfer domain containing 13	ENSG00000133121.20	-2.83482	0.000350908
NR2E1	nuclear receptor subfamily 2 group E member 1	ENSG00000112333.11	-2.83312	0.005579
RASGEF1C	RasGEF domain family member 1C	ENSG00000146090.15	-2.83147	0.005156
COLEC10	collectin subfamily member 10	ENSG00000184374.2	-2.8284	0.00307944
MPP4	membrane palmitoylated protein 4	ENSG00000082126.17	-2.82706	0.0327145
ANKRD18A	ankyrin repeat domain 18A	ENSG00000180071.19	-2.82604	0.00409187
SUSD4	sushi domain containing 4	ENSG00000143502.14	-2.82545	0.000509539
KDM1B	lysine demethylase 1B	ENSG00000165097.13	-2.82111	0.000371879
LDLRAD3	low density lipoprotein receptor class A domain containing 3	ENSG00000179241.12	-2.81842	0.000181273
EPHB2	EPH receptor B2	ENSG00000133216.16	-2.81777	0.000123855
AC002116.7		ENSG00000267698.1	-2.81702	0.00839214
SMC4	structural maintenance of chromosomes 4	ENSG00000113810.15	-2.81592	0.000263817
AC005307.5		ENSG00000283403.1	-2.80666	0.00862635
FOXD1	forkhead box D1	ENSG00000251493.4	-2.80177	0.000200381
ARL6IP6	ADP ribosylation factor like GTPase 6 interacting protein 6	ENSG00000177917.10	-2.80059	0.000226551
C3orf70	chromosome 3 open reading frame 70	ENSG00000187068.2	-2.79564	0.00015423
ELF3	E74 like ETS transcription factor 3	ENSG00000163435.15	-2.79514	0.0125377
GK	glycerol kinase	ENSG00000198814.12	-2.79443	0.000304861
RP11-176H8.1		ENSG00000203546.7	-2.79429	0.0460683
SSUH2	ssu-2 homolog (C. elegans)	ENSG00000125046.14	-2.79397	0.00289965
RP11-424C20.2		ENSG00000256663.1	-2.79344	0.00161142
UBE2SP2	ubiquitin conjugating enzyme E2 S pseudogene 2	ENSG00000224126.2	-2.79272	0.000187053
IRX4	iroquois homeobox 4	ENSG00000113430.9	-2.7926	0.0014357
SAMD13	sterile alpha motif domain containing 13	ENSG00000203943.8	-2.79034	0.0176062
RP11-449K6.5		ENSG00000283765.1	-2.78917	0.0179156
AP001505.10		ENSG00000276529.1	-2.78721	0.00155127
RGS17	regulator of G protein signaling 17	ENSG00000091844.7	-2.78489	0.000456065
LINP1	lncRNA in non-homologous end joining pathway 1	ENSG00000223784.1	-2.78441	0.00264288
LA16c-431H6.6		ENSG00000261732.1	-2.78374	0.00214138
OVCH1	ovochymase 1	ENSG00000187950.8	-2.78356	0.0212045
FAM72B	family with sequence similarity 72 member B	ENSG00000188610.12	-2.78349	0.00320075
NUDT15	nudix hydrolase 15	ENSG00000136159.3	-2.77961	0.000218359
RASSF2	Ras association domain family member 2	ENSG00000101265.15	-2.77924	0.000175206
FAM198A	family with sequence similarity 198 member A	ENSG00000144649.8	-2.77891	0.0356867
CCDC160	coiled-coil domain containing 160	ENSG00000203952.9	-2.77872	0.0131082
KIF18A	kinesin family member 18A	ENSG00000121621.6	-2.77828	0.000626725
GOLGA8H	golgin A8 family member H	ENSG00000261794.1	-2.77761	0.0200859
ATAD2	ATPase family, AAA domain containing 2	ENSG00000156802.12	-2.77735	0.000209716
GALNTL6	polypeptide N-acetylgalactosaminyltransferase like 6	ENSG00000174473.15	-2.77425	0.00436368
ATAD5	ATPase family, AAA domain containing 5	ENSG00000176208.8	-2.77416	0.00159294
CDH22	cadherin 22	ENSG00000149654.9	-2.77138	0.00070817
RAB3B	RAB3B, member RAS oncogene family	ENSG00000169213.6	-2.77121	0.000561577
FAM135B	family with sequence similarity 135 member B	ENSG00000147724.11	-2.76956	0.042167
PTN	pleiotrophin	ENSG00000105894.11	-2.76914	0.000116179
TFAP4	transcription factor AP-4	ENSG00000090447.11	-2.76696	0.000142562
RP4-788L20.5		ENSG00000283932.1	-2.76639	0.00312831
OPN1SW	opsin 1, short wave sensitive	ENSG00000128617.2	-2.76606	0.00799754
HIF1A-AS1	HIF1A antisense RNA 1	ENSG00000258777.1	-2.76527	0.00644002
OSBPL6	oxysterol binding protein like 6	ENSG00000079156.16	-2.7641	0.000116179
PIM1	Pim-1 proto-oncogene, serine/threonine kinase	ENSG00000137193.13	-2.76251	0.00111423
TMTC4	transmembrane and tetratricopeptide repeat containing 4	ENSG00000125247.15	-2.76062	0.000170383
MEST	mesoderm specific transcript	ENSG00000106484.14	-2.75942	0.000141215
CDC6	cell division cycle 6	ENSG00000094804.9	-2.75623	0.000502312
RCOR2	REST corepressor 2	ENSG00000167771.5	-2.75589	0.000445069
PLEKHG1	pleckstrin homology and RhoGEF domain containing G1	ENSG00000120278.15	-2.75269	0.000458193
PAK5	p21 (RAC1) activated kinase 5	ENSG00000101349.16	-2.75151	0.00286449
PTPRB	protein tyrosine phosphatase, receptor type B	ENSG00000127329.15	-2.75147	0.00169898
KIF22	kinesin family member 22	ENSG00000079616.12	-2.75095	0.000112527
CENPW	centromere protein W	ENSG00000203760.8	-2.74878	0.00035684
GKN1	gastrokine 1	ENSG00000169605.5	-2.74853	0.035614
LPL	lipoprotein lipase	ENSG00000175445.14	-2.74713	0.00198905
RP11-344N10.5		ENSG00000272630.1	-2.74584	0.0186544
KCNK15-AS1	KCNK15 antisense RNA 1 (head to head)	ENSG00000244558.5	-2.74421	0.0330771
SAPCD2	suppressor APC domain containing 2	ENSG00000186193.8	-2.74035	0.000204674
MYC	MYC proto-oncogene, bHLH transcription factor	ENSG00000136997.16	-2.73922	0.00055515
MALL	mal, T-cell differentiation protein like	ENSG00000144063.3	-2.73688	0.00549655
RP11-303E16.2		ENSG00000261061.1	-2.73129	0.00087284
TMPRSS6	transmembrane protease, serine 6	ENSG00000187045.16	-2.73059	0.0359838
ABCA17P	ATP binding cassette subfamily A member 17, pseudogene	ENSG00000238098.9	-2.72972	0.00141972
ANKRD36C	ankyrin repeat domain 36C	ENSG00000174501.14	-2.72893	0.00200125
DOCK10	dedicator of cytokinesis 10	ENSG00000135905.18	-2.72758	0.000399118
ITPRIPL1	ITPRIP like 1	ENSG00000198885.9	-2.72662	0.000224057
DBNDD2	dysbindin domain containing 2	ENSG00000244274.7	-2.72412	0.00380697
AP001469.9		ENSG00000239415.1	-2.72412	0.00117862
LMNB2	lamin B2	ENSG00000176619.12	-2.72281	0.000112721
CD14	CD14 molecule	ENSG00000170458.13	-2.71626	0.0054845
HHIP-AS1	HHIP antisense RNA 1	ENSG00000248890.1	-2.71568	0.000429536
AF186192.5		ENSG00000255085.8	-2.71488	0.0437991
RP11-381O7.3		ENSG00000182021.10	-2.71211	0.00516657
PHF19	PHD finger protein 19	ENSG00000119403.13	-2.71035	0.000106308
PSMC3IP	PSMC3 interacting protein	ENSG00000131470.14	-2.70782	0.00019175
TMPO-AS1	TMPO antisense RNA 1	ENSG00000257167.2	-2.70723	0.000859844
MCAM	melanoma cell adhesion molecule	ENSG00000076706.16	-2.70685	0.000131106
CTGF	connective tissue growth factor	ENSG00000118523.5	-2.70481	0.034829
ADAM11	ADAM metallopeptidase domain 11	ENSG00000073670.13	-2.70249	0.000432934
EME1	essential meiotic structure-specific endonuclease 1	ENSG00000154920.14	-2.70212	0.000195106
KCNJ8	potassium voltage-gated channel subfamily J member 8	ENSG00000121361.3	-2.70165	0.00565816
CYYR1	cysteine and tyrosine rich 1	ENSG00000166265.11	-2.7011	0.000859986
RP11-255H23.2		ENSG00000233836.7	-2.69981	0.00079709
WDR34	WD repeat domain 34	ENSG00000119333.11	-2.69972	0.000205554
TSSC2	tumor suppressing subtransferable candidate 2 pseudogene	ENSG00000223756.6	-2.69958	0.000173944
ZNF100	zinc finger protein 100	ENSG00000197020.10	-2.69398	0.00093401
LPAR4	lysophosphatidic acid receptor 4	ENSG00000147145.12	-2.69387	0.000257934
TMEM169	transmembrane protein 169	ENSG00000163449.10	-2.69349	0.00329207
RP11-637A17.2		ENSG00000247363.2	-2.69172	0.0165825
DUSP1	dual specificity phosphatase 1	ENSG00000120129.5	-2.69143	0.00138067
EXOC6	exocyst complex component 6	ENSG00000138190.16	-2.69007	0.000168128
CDKN2C	cyclin dependent kinase inhibitor 2C	ENSG00000123080.10	-2.68996	0.000187053
CXCL12	C-X-C motif chemokine ligand 12	ENSG00000107562.16	-2.68987	0.00064711
RFC4	replication factor C subunit 4	ENSG00000163918.10	-2.68916	0.00046521
LRR1	leucine rich repeat protein 1	ENSG00000165501.16	-2.6879	0.000131106
GLYATL2	glycine-N-acyltransferase like 2	ENSG00000156689.6	-2.6847	0.00137274
CALML4	calmodulin like 4	ENSG00000129007.14	-2.68196	0.00296251
RP11-287D1.4		ENSG00000217702.2	-2.67892	0.0111639
QRFPR	pyroglutamylated RFamide peptide receptor	ENSG00000186867.10	-2.67811	0.00471033
RP11-384P7.7		ENSG00000260947.1	-2.67745	0.0041853
AMTN	amelotin	ENSG00000187689.9	-2.67565	0.00121384
AFF3	AF4/FMR2 family member 3	ENSG00000144218.18	-2.67378	0.00120407
GSG2		ENSG00000177602.5	-2.67317	0.000205554
VGF	VGF nerve growth factor inducible	ENSG00000128564.6	-2.67249	0.000308998
TMEM132B	transmembrane protein 132B	ENSG00000139364.10	-2.67184	0.000369898
ARID3B	AT-rich interaction domain 3B	ENSG00000179361.17	-2.66867	0.00048003
RPS2P46	ribosomal protein S2 pseudogene 46	ENSG00000189343.7	-2.66862	0.0261313
ORC6	origin recognition complex subunit 6	ENSG00000091651.8	-2.66844	0.000754731
RTN2	reticulon 2	ENSG00000125744.11	-2.66658	0.000223144
KIF23	kinesin family member 23	ENSG00000137807.13	-2.66554	0.000209716
RAD51AP1	RAD51 associated protein 1	ENSG00000111247.14	-2.66021	0.000282527
INPP5D	inositol polyphosphate-5-phosphatase D	ENSG00000168918.13	-2.6591	0.0293946
FLT4	fms related tyrosine kinase 4	ENSG00000037280.15	-2.65866	0.00579871
RP11-348P10.2		ENSG00000272077.1	-2.65849	0.00133353
MATN2	matrilin 2	ENSG00000132561.13	-2.6571	0.00280004
POLR2G	RNA polymerase II subunit G	ENSG00000168002.11	-2.65694	0.000113816
LYPD1	LY6/PLAUR domain containing 1	ENSG00000150551.10	-2.65531	0.000473094
GRIA4	glutamate ionotropic receptor AMPA type subunit 4	ENSG00000152578.12	-2.65527	0.00131284
POGLUT1	protein O-glucosyltransferase 1	ENSG00000163389.10	-2.655	0.000393617
RP11-815I9.4		ENSG00000264885.1	-2.65445	0.0119069
ANKRD45	ankyrin repeat domain 45	ENSG00000183831.6	-2.64978	0.00297262
FANCG	Fanconi anemia complementation group G	ENSG00000221829.9	-2.6493	0.000106308
ANXA10	annexin A10	ENSG00000109511.11	-2.64573	0.0073092
ELOVL6	ELOVL fatty acid elongase 6	ENSG00000170522.9	-2.64496	0.000424479
ENO2	enolase 2	ENSG00000111674.8	-2.64397	0.000142562
CHAF1A	chromatin assembly factor 1 subunit A	ENSG00000167670.15	-2.64255	0.000365464
RP11-12A20.7		ENSG00000274911.1	-2.64236	0.00888662
TCHH	trichohyalin	ENSG00000159450.12	-2.64111	0.00059199
PCOLCE2	procollagen C-endopeptidase enhancer 2	ENSG00000163710.7	-2.64088	0.000281885
FAM106A	family with sequence similarity 106 member A	ENSG00000213077.5	-2.64056	0.0245611
MT1E	metallothionein 1E	ENSG00000169715.14	-2.63819	0.000634755
LCTL	lactase like	ENSG00000188501.11	-2.63589	0.000362988
BVES	blood vessel epicardial substance	ENSG00000112276.13	-2.63339	0.000512083
ZNF519	zinc finger protein 519	ENSG00000175322.11	-2.63297	0.00129578
ETS1	ETS proto-oncogene 1, transcription factor	ENSG00000134954.14	-2.6315	0.00136303
RP11-446N19.1		ENSG00000272369.1	-2.63121	0.0410106
SRGAP2C	SLIT-ROBO Rho GTPase activating protein 2C	ENSG00000171943.11	-2.63104	0.00330617
CTD-2291D10.4		ENSG00000267886.1	-2.6308	0.00357016
SLC7A10	solute carrier family 7 member 10	ENSG00000130876.11	-2.62728	0.0138159
APLN	apelin	ENSG00000171388.11	-2.62559	0.000859926
WDR17	WD repeat domain 17	ENSG00000150627.15	-2.6251	0.00742167
GPSM3	G protein signaling modulator 3	ENSG00000213654.9	-2.62312	0.000157268
CENPU	centromere protein U	ENSG00000151725.11	-2.6211	0.000381513
ATE1	arginyltransferase 1	ENSG00000107669.17	-2.61843	0.000162987
ITGB3BP	integrin subunit beta 3 binding protein	ENSG00000142856.16	-2.61777	0.000106308
RNASEH2A	ribonuclease H2 subunit A	ENSG00000104889.5	-2.61669	0.000197452
ADD2	adducin 2	ENSG00000075340.22	-2.61533	0.000174585
SOGA3	SOGA family member 3	ENSG00000214338.10	-2.61284	0.000494616
ZNF665	zinc finger protein 665	ENSG00000197497.10	-2.61244	0.0164371
RP3-522J7.7		ENSG00000279345.1	-2.61208	0.000338832
AC011893.3		ENSG00000226806.1	-2.61085	0.00655733
JUN	Jun proto-oncogene, AP-1 transcription factor subunit	ENSG00000177606.6	-2.60993	0.000326063
RP11-566K19.5		ENSG00000259425.5	-2.60926	0.001395
RP11-57A19.2		ENSG00000246465.1	-2.60902	0.000483459
CENPN	centromere protein N	ENSG00000166451.13	-2.60848	0.000217354
SOX2-OT	SOX2 overlapping transcript	ENSG00000242808.7	-2.60527	0.0220666
ANKRD55	ankyrin repeat domain 55	ENSG00000164512.17	-2.60394	0.0244065
NR2E3	nuclear receptor subfamily 2 group E member 3	ENSG00000278570.4	-2.60394	0.0129594
NAT16	N-acetyltransferase 16 (putative)	ENSG00000167011.8	-2.60121	0.0208335
AP001347.6		ENSG00000224905.6	-2.59896	0.00171244
EPHA8	EPH receptor A8	ENSG00000070886.11	-2.59691	0.00300098
CTD-2292P10.4		ENSG00000253741.1	-2.59687	0.00111653
BHLHE23	basic helix-loop-helix family member e23	ENSG00000125533.5	-2.59462	0.00331353
SLCO2A1	solute carrier organic anion transporter family member 2A1	ENSG00000174640.12	-2.59358	0.000394166
SAAL1	serum amyloid A like 1	ENSG00000166788.9	-2.59156	0.00012884
ARL6IP1	ADP ribosylation factor like GTPase 6 interacting protein 1	ENSG00000170540.14	-2.58993	0.000340383
NCAPG2	non-SMC condensin II complex subunit G2	ENSG00000146918.19	-2.58878	0.000123855
HN1		ENSG00000189159.15	-2.58714	0.000157268
DNMT3B	DNA methyltransferase 3 beta	ENSG00000088305.18	-2.58565	0.000205552
RP11-394B2.1		ENSG00000279569.1	-2.58345	0.0472668
MUC20	mucin 20, cell surface associated	ENSG00000176945.16	-2.57946	0.0126847
SPC24	SPC24, NDC80 kinetochore complex component	ENSG00000161888.11	-2.57754	0.000337221
MAP2K6	mitogen-activated protein kinase kinase 6	ENSG00000108984.13	-2.57589	0.000131106
KIF20B	kinesin family member 20B	ENSG00000138182.14	-2.57526	0.00046521
FAM86B1	family with sequence similarity 86 member B1	ENSG00000186523.14	-2.57101	0.000608383
FMN2	formin 2	ENSG00000155816.19	-2.57016	0.000294938
RP11-325N19.3		ENSG00000246863.2	-2.56945	0.00920049
RMI2	RecQ mediated genome instability 2	ENSG00000175643.8	-2.56857	0.00105734
RP11-566E18.1		ENSG00000279348.1	-2.56752	0.00254188
PHEX	phosphate regulating endopeptidase homolog X-linked	ENSG00000102174.8	-2.5663	0.0108706
IPO5	importin 5	ENSG00000065150.18	-2.56566	0.000161779
TEX19	testis expressed 19	ENSG00000182459.4	-2.56563	0.00197998
SCLT1	sodium channel and clathrin linker 1	ENSG00000151466.11	-2.56548	0.000575829
RP5-860F19.8		ENSG00000241690.3	-2.56522	0.0186532
BEND4	BEN domain containing 4	ENSG00000188848.15	-2.56395	0.000581927
RGS20	regulator of G protein signaling 20	ENSG00000147509.13	-2.5622	0.0017885
C3orf14	chromosome 3 open reading frame 14	ENSG00000114405.10	-2.56136	0.00012884
NRTN	neurturin	ENSG00000171119.2	-2.56103	0.0295901
COL7A1	collagen type VII alpha 1 chain	ENSG00000114270.17	-2.56017	0.000174445
FANCB	Fanconi anemia complementation group B	ENSG00000181544.13	-2.55974	0.000243149
RAD54L	RAD54 like	ENSG00000085999.11	-2.55972	0.000570801
SYK	spleen associated tyrosine kinase	ENSG00000165025.14	-2.55771	0.000199759
RP11-20I23.6		ENSG00000261140.1	-2.55761	0.00396699
CPNE7	copine 7	ENSG00000178773.14	-2.55703	0.000519888
STX1B	syntaxin 1B	ENSG00000099365.10	-2.55644	0.000666309
RP11-806L2.2		ENSG00000266456.1	-2.55593	0.00364964
MYOF	myoferlin	ENSG00000138119.16	-2.5554	0.000365464
MAMLD1	mastermind like domain containing 1	ENSG00000013619.13	-2.55532	0.000214411
HCN4	hyperpolarization activated cyclic nucleotide gated potassium channel 4	ENSG00000138622.3	-2.55517	0.00271139
C11orf98	chromosome 11 open reading frame 98	ENSG00000278615.4	-2.55487	0.000123855
SYT9	synaptotagmin 9	ENSG00000170743.16	-2.55325	0.000476952
DIRAS3	DIRAS family GTPase 3	ENSG00000162595.5	-2.55305	0.000140952
DDN	dendrin	ENSG00000181418.7	-2.55283	0.000776062
MTHFD1L	methylenetetrahydrofolate dehydrogenase (NADP+ dependent) 1 like	ENSG00000120254.15	-2.55103	0.000104589
PPP1R14A	protein phosphatase 1 regulatory inhibitor subunit 14A	ENSG00000167641.10	-2.55101	0.00378059
JAG1	jagged 1	ENSG00000101384.11	-2.55071	0.000197452
FANCE	Fanconi anemia complementation group E	ENSG00000112039.3	-2.54868	0.000377409
SLC26A9	solute carrier family 26 member 9	ENSG00000174502.18	-2.54806	0.00657867
NAV3	neuron navigator 3	ENSG00000067798.14	-2.54791	0.000224057
DNAH11	dynein axonemal heavy chain 11	ENSG00000105877.17	-2.54765	0.0156745
BRCA2	BRCA2, DNA repair associated	ENSG00000139618.14	-2.5473	0.00327623
C15orf41	chromosome 15 open reading frame 41	ENSG00000186073.11	-2.54598	0.000200716
DIAPH2-AS1	DIAPH2 antisense RNA 1	ENSG00000236256.9	-2.54593	0.0455663
P2RX1	purinergic receptor P2X 1	ENSG00000108405.3	-2.54564	0.00248634
STIL	STIL, centriolar assembly protein	ENSG00000123473.15	-2.54516	0.00038553
NKAIN3	sodium/potassium transporting ATPase interacting 3	ENSG00000185942.11	-2.54423	0.00174377
CCNJ	cyclin J	ENSG00000107443.15	-2.54115	0.000135865
ABCB10P1	ATP binding cassette subfamily B member 10 pseudogene 1	ENSG00000274099.1	-2.54033	0.00675479
SNORD17	small nucleolar RNA, C/D box 17	ENSG00000212232.1	-2.53979	0.007921
CTD-3203P2.1		ENSG00000259940.2	-2.5377	0.0262208
NEIL2	nei like DNA glycosylase 2	ENSG00000154328.15	-2.53651	0.000360882
IL16	interleukin 16	ENSG00000172349.17	-2.53465	0.0147503
RFC3	replication factor C subunit 3	ENSG00000133119.12	-2.53427	0.000187053
FAM161A	family with sequence similarity 161 member A	ENSG00000170264.12	-2.53066	0.000495392
ZMYND10	zinc finger MYND-type containing 10	ENSG00000004838.13	-2.53047	0.0161731
C8orf88	chromosome 8 open reading frame 88	ENSG00000253250.2	-2.53035	0.000209716
METRN	meteorin, glial cell differentiation regulator	ENSG00000103260.8	-2.53009	0.000142562
RNFT2	ring finger protein, transmembrane 2	ENSG00000135119.14	-2.52866	0.000196965
MGAT5B	mannosyl (alpha-1,6-)-glycoprotein beta-1,6-N-acetyl-glucosaminyltransferase, isozyme B	ENSG00000167889.12	-2.52846	0.000248781
DCTPP1	dCTP pyrophosphatase 1	ENSG00000179958.8	-2.52842	0.000242325
RP11-16P6.1		ENSG00000261428.2	-2.52482	0.00123448
HJURP	Holliday junction recognition protein	ENSG00000123485.11	-2.52042	0.000126284
KLF5	Kruppel like factor 5	ENSG00000102554.13	-2.51972	0.00842244
AMPH	amphiphysin	ENSG00000078053.16	-2.51721	0.00012302
NMT2	N-myristoyltransferase 2	ENSG00000152465.17	-2.51389	0.000169049
MYCBP	MYC binding protein	ENSG00000214114.8	-2.50953	0.000137954
SRPX	sushi repeat containing protein, X-linked	ENSG00000101955.14	-2.50926	0.000374859
RP11-132A1.4		ENSG00000232445.1	-2.50848	0.0177171
F2RL1	F2R like trypsin receptor 1	ENSG00000164251.4	-2.50765	0.000314528
IL7R	interleukin 7 receptor	ENSG00000168685.14	-2.50622	0.000292331
ZMAT4	zinc finger matrin-type 4	ENSG00000165061.14	-2.50591	0.00196614
MYRF	myelin regulatory factor	ENSG00000124920.13	-2.50523	0.00031637
RP11-443B20.1		ENSG00000271936.1	-2.50412	0.00271436
KCNC1	potassium voltage-gated channel subfamily C member 1	ENSG00000129159.7	-2.50346	0.00400709
CENPK	centromere protein K	ENSG00000123219.12	-2.50297	0.000370372
USP44	ubiquitin specific peptidase 44	ENSG00000136014.11	-2.5019	0.0149737
IRF4	interferon regulatory factor 4	ENSG00000137265.14	-2.50061	0.0027693
AL591893.1		ENSG00000229021.2	-2.49754	0.00161802
RP11-20D14.6		ENSG00000249790.2	-2.49754	0.0286618
RP11-554D20.2		ENSG00000273792.1	-2.49754	0.0134465
TTYH1	tweety family member 1	ENSG00000167614.13	-2.49695	0.000299429
RP11-548H3.1		ENSG00000273466.1	-2.49623	0.00126677
RP11-265N6.2		ENSG00000261822.1	-2.49586	0.00242284
NLGN3	neuroligin 3	ENSG00000196338.12	-2.49521	0.00167056
RP11-485G7.6		ENSG00000262703.1	-2.49417	0.0183331
ASB13	ankyrin repeat and SOCS box containing 13	ENSG00000196372.12	-2.49409	0.000248659
PHKG1	phosphorylase kinase catalytic subunit gamma 1	ENSG00000164776.9	-2.4924	0.022644
RRM2	ribonucleotide reductase regulatory subunit M2	ENSG00000171848.13	-2.49208	0.00029706
FAM95B1	family with sequence similarity 95 member B1	ENSG00000223839.7	-2.49144	0.0173518
SNRNP25	small nuclear ribonucleoprotein U11/U12 subunit 25	ENSG00000161981.10	-2.48905	0.000143161
APITD1-CORT		ENSG00000251503.8	-2.48845	0.0242988
ALYREF	Aly/REF export factor	ENSG00000183684.7	-2.48446	0.000209716
SCARA3	scavenger receptor class A member 3	ENSG00000168077.13	-2.48429	0.000344659
ZNF488	zinc finger protein 488	ENSG00000265763.3	-2.48402	0.000528883
ZNF486	zinc finger protein 486	ENSG00000256229.7	-2.48258	0.000170383
FEV	FEV, ETS transcription factor	ENSG00000163497.2	-2.48175	0.00607263
FOXN4	forkhead box N4	ENSG00000139445.17	-2.47923	0.000399118
LINC01444	long intergenic non-protein coding RNA 1444	ENSG00000264301.1	-2.47873	0.00742454
MCM2	minichromosome maintenance complex component 2	ENSG00000073111.13	-2.47828	0.000292003
MTBP	MDM2 binding protein	ENSG00000172167.7	-2.47652	0.000300157
FAT2	FAT atypical cadherin 2	ENSG00000086570.12	-2.4764	0.0131362
MATK	megakaryocyte-associated tyrosine kinase	ENSG00000007264.14	-2.4761	0.000142562
PCDHGA8	protocadherin gamma subfamily A, 8	ENSG00000253767.2	-2.47572	0.0100773
RP11-172H24.4		ENSG00000278291.1	-2.47563	0.0295523
RP11-307L14.1		ENSG00000272370.1	-2.47467	0.0359739
KRT80	keratin 80	ENSG00000167767.13	-2.47428	0.000156389
SUV39H2	suppressor of variegation 3-9 homolog 2	ENSG00000152455.15	-2.47391	0.000218108
FAM110A	family with sequence similarity 110 member A	ENSG00000125898.12	-2.47311	0.000375585
CH507-154B10.2		ENSG00000280018.3	-2.47155	0.00358926
CDKL5	cyclin dependent kinase like 5	ENSG00000008086.11	-2.4714	0.00255747
RP11-15E18.1		ENSG00000259349.1	-2.47061	0.0167987
CTD-2561J22.5		ENSG00000268119.5	-2.46925	0.000776222
RP11-69L16.5		ENSG00000220472.1	-2.46866	0.00377823
RBL1	RB transcriptional corepressor like 1	ENSG00000080839.11	-2.46694	0.000861237
PTMAP5	prothymosin, alpha pseudogene 5	ENSG00000214182.5	-2.46677	0.0146453
RHEBL1	RHEB like 1	ENSG00000167550.10	-2.46668	0.00410638
AURKA	aurora kinase A	ENSG00000087586.17	-2.46625	0.00011351
RP11-379B18.5		ENSG00000241288.7	-2.4626	0.00362889
CTD-2587H24.5		ENSG00000267577.1	-2.46229	0.0360388
PARK2		ENSG00000185345.18	-2.46193	0.0160741
RGS7	regulator of G protein signaling 7	ENSG00000182901.16	-2.46066	0.00502485
RP11-278C7.1		ENSG00000257511.1	-2.46039	0.0156152
RP11-307E17.8		ENSG00000232063.1	-2.46012	0.00969659
DPF1	double PHD fingers 1	ENSG00000011332.19	-2.45873	0.00113415
NRK	Nik related kinase	ENSG00000123572.16	-2.4577	0.000390983
DTL	denticleless E3 ubiquitin protein ligase homolog	ENSG00000143476.17	-2.457	0.000203975
LINC01776	long intergenic non-protein coding RNA 1776	ENSG00000226053.1	-2.45657	0.0492691
KLF6	Kruppel like factor 6	ENSG00000067082.14	-2.4562	0.000261059
BUB1	BUB1 mitotic checkpoint serine/threonine kinase	ENSG00000169679.14	-2.45596	0.000144921
GNB1L	G protein subunit beta 1 like	ENSG00000185838.13	-2.45587	0.00126422
PIK3CD	phosphatidylinositol-4,5-bisphosphate 3-kinase catalytic subunit delta	ENSG00000171608.15	-2.45568	0.00204396
CDC25A	cell division cycle 25A	ENSG00000164045.11	-2.45412	0.000833655
C3orf67	chromosome 3 open reading frame 67	ENSG00000163689.19	-2.45372	0.000444022
CDK1	cyclin dependent kinase 1	ENSG00000170312.15	-2.45317	0.000385376
C14orf80		ENSG00000185347.17	-2.45054	0.000173636
RP11-364B14.3		ENSG00000230707.1	-2.45046	0.00428049
PGBD1	piggyBac transposable element derived 1	ENSG00000137338.5	-2.44943	0.000242325
GPC5	glypican 5	ENSG00000179399.14	-2.44903	0.0186975
SYT2	synaptotagmin 2	ENSG00000143858.11	-2.44816	0.000366064
NLGN1	neuroligin 1	ENSG00000169760.17	-2.44754	0.00445934
TRPV4	transient receptor potential cation channel subfamily V member 4	ENSG00000111199.10	-2.44661	0.00111011
RNF182	ring finger protein 182	ENSG00000180537.12	-2.44413	0.000220327
TJP2	tight junction protein 2	ENSG00000119139.17	-2.44412	0.00012884
CFD	complement factor D	ENSG00000197766.7	-2.44376	0.0052487
DRD2	dopamine receptor D2	ENSG00000149295.13	-2.4423	0.00117457
DBNDD1	dysbindin domain containing 1	ENSG00000003249.13	-2.44078	0.00049046
POU3F3	POU class 3 homeobox 3	ENSG00000198914.3	-2.44019	0.0327913
GPC6	glypican 6	ENSG00000183098.10	-2.43998	0.0017463
PTPRN	protein tyrosine phosphatase, receptor type N	ENSG00000054356.13	-2.43958	0.000106308
ARHGAP19	Rho GTPase activating protein 19	ENSG00000213390.10	-2.43856	0.000116179
PSMB7	proteasome subunit beta 7	ENSG00000136930.12	-2.43787	0.000107938
FERMT1	fermitin family member 1	ENSG00000101311.15	-2.43735	0.000368989
MDC1	mediator of DNA damage checkpoint 1	ENSG00000137337.14	-2.43628	0.000169077
IL1B	interleukin 1 beta	ENSG00000125538.11	-2.43241	0.000285387
STAC2	SH3 and cysteine rich domain 2	ENSG00000141750.6	-2.43223	0.00145671
RP11-480I12.5		ENSG00000214796.8	-2.43159	0.000717925
ADTRP	androgen dependent TFPI regulating protein	ENSG00000111863.12	-2.42684	0.00695111
F2RL2	coagulation factor II thrombin receptor like 2	ENSG00000164220.6	-2.42573	0.000287528
CALU	calumenin	ENSG00000128595.16	-2.42505	0.000107938
TNR	tenascin R	ENSG00000116147.16	-2.42367	0.00112162
GPR39	G protein-coupled receptor 39	ENSG00000183840.6	-2.42019	0.00120151
ARHGAP33	Rho GTPase activating protein 33	ENSG00000004777.18	-2.41984	0.000257934
ZNF670-ZNF695	ZNF670-ZNF695 readthrough (NMD candidate)	ENSG00000135747.11	-2.41965	0.00266486
DLL3	delta like canonical Notch ligand 3	ENSG00000090932.10	-2.41934	0.000445893
ANKRD33B	ankyrin repeat domain 33B	ENSG00000164236.11	-2.41756	0.000307706
PRKXP1	protein kinase, X-linked, pseudogene 1	ENSG00000259205.2	-2.41559	0.00852583
DMBX1	diencephalon/mesencephalon homeobox 1	ENSG00000197587.10	-2.41487	0.00109771
NOS2	nitric oxide synthase 2	ENSG00000007171.16	-2.41319	0.000948135
RP11-221N13.3		ENSG00000256268.1	-2.4131	0.00826787
TPM1	tropomyosin 1	ENSG00000140416.19	-2.41235	0.000376122
NMUR2	neuromedin U receptor 2	ENSG00000132911.4	-2.41137	0.00191727
RP11-115C10.1		ENSG00000254607.2	-2.4092	0.000777675
AC011294.3		ENSG00000233539.5	-2.40786	0.0128232
PARD6G-AS1	PARD6G antisense RNA 1	ENSG00000267270.5	-2.40786	0.0135143
CDCA4	cell division cycle associated 4	ENSG00000170779.10	-2.4069	0.000234854
RP11-17A4.2		ENSG00000254254.5	-2.40558	0.0068331
GLI2	GLI family zinc finger 2	ENSG00000074047.21	-2.40453	0.000293149
JADE1	jade family PHD finger 1	ENSG00000077684.15	-2.40097	0.000207749
RPAIN	RPA interacting protein	ENSG00000129197.14	-2.39969	0.000563687
AIM1L		ENSG00000176092.14	-2.39893	0.0032552
LINC01963	long intergenic non-protein coding RNA 1963	ENSG00000260804.3	-2.39825	0.00145671
FZD8	frizzled class receptor 8	ENSG00000177283.7	-2.39613	0.000625712
PPM1N	protein phosphatase, Mg2+/Mn2+ dependent 1N (putative)	ENSG00000213889.10	-2.39553	0.00788387
TUBB4A	tubulin beta 4A class IVa	ENSG00000104833.11	-2.39447	0.000667792
TTPA	alpha tocopherol transfer protein	ENSG00000137561.4	-2.39386	0.0470868
CHAF1B	chromatin assembly factor 1 subunit B	ENSG00000159259.7	-2.39338	0.000206422
LEAP2	liver enriched antimicrobial peptide 2	ENSG00000164406.7	-2.39088	0.00222635
CD83	CD83 molecule	ENSG00000112149.9	-2.3902	0.000169806
FBXO15	F-box protein 15	ENSG00000141665.11	-2.38926	0.00330176
C18orf54	chromosome 18 open reading frame 54	ENSG00000166845.13	-2.38566	0.0020445
MUTYH	mutY DNA glycosylase	ENSG00000132781.17	-2.38477	0.000131952
HMX2	H6 family homeobox 2	ENSG00000188816.3	-2.38303	0.000253438
AC093616.4		ENSG00000234231.3	-2.38286	0.0344829
LINC01119	long intergenic non-protein coding RNA 1119	ENSG00000239332.5	-2.38238	0.0356313
RP5-1063M23.3		ENSG00000250770.3	-2.38218	0.017541
PHGDH	phosphoglycerate dehydrogenase	ENSG00000092621.11	-2.38198	0.000243694
TLN2	talin 2	ENSG00000171914.16	-2.38137	0.000181242
C4orf50	chromosome 4 open reading frame 50	ENSG00000181215.14	-2.3812	0.0273733
RP11-762L8.6		ENSG00000278989.1	-2.3812	0.0133803
PUDP	pseudouridine 5'-phosphatase	ENSG00000130021.13	-2.37895	0.000750328
H2AFX	H2A histone family member X	ENSG00000188486.3	-2.37858	0.000215254
DNMT1	DNA methyltransferase 1	ENSG00000130816.14	-2.37753	0.000135865
SLC7A1	solute carrier family 7 member 1	ENSG00000139514.12	-2.37453	0.000215922
RP11-803D5.1		ENSG00000279191.1	-2.37422	0.000870351
PROSER1	proline and serine rich 1	ENSG00000120685.19	-2.37372	0.000282527
SOX11	SRY-box 11	ENSG00000176887.6	-2.3735	0.000142562
APCDD1L	APC down-regulated 1 like	ENSG00000198768.10	-2.37245	0.00332086
KRT7	keratin 7	ENSG00000135480.15	-2.3724	0.000592878
ARHGEF26	Rho guanine nucleotide exchange factor 26	ENSG00000114790.12	-2.37189	0.000511043
RPSAP58	ribosomal protein SA pseudogene 58	ENSG00000225178.5	-2.37155	0.0130286
SPDL1	spindle apparatus coiled-coil protein 1	ENSG00000040275.16	-2.3701	0.00033537
BAALC	BAALC, MAP3K1 and KLF4 binding	ENSG00000164929.16	-2.36979	0.00243749
HBQ1	hemoglobin subunit theta 1	ENSG00000086506.2	-2.36938	0.0317639
NET1	neuroepithelial cell transforming 1	ENSG00000173848.18	-2.36878	0.000246531
PFKP	phosphofructokinase, platelet	ENSG00000067057.16	-2.36869	0.00012884
RP11-844P9.5		ENSG00000248596.7	-2.36867	0.0299088
KCNF1	potassium voltage-gated channel modifier subfamily F member 1	ENSG00000162975.4	-2.36753	0.000500558
GATA6	GATA binding protein 6	ENSG00000141448.8	-2.36731	0.00516297
ZNF135	zinc finger protein 135	ENSG00000176293.19	-2.3665	0.00345544
FANCA	Fanconi anemia complementation group A	ENSG00000187741.14	-2.36468	0.000349781
CHRNA5	cholinergic receptor nicotinic alpha 5 subunit	ENSG00000169684.13	-2.36255	0.00040623
RP3-523K23.2		ENSG00000261116.1	-2.36015	0.0345336
PDE7A	phosphodiesterase 7A	ENSG00000205268.10	-2.35953	0.000642145
ACAT2	acetyl-CoA acetyltransferase 2	ENSG00000120437.8	-2.35915	0.000116179
CENPV	centromere protein V	ENSG00000166582.9	-2.35883	0.000218359
RP11-629B11.5		ENSG00000269559.2	-2.35692	0.0391667
MYO7B	myosin VIIB	ENSG00000169994.18	-2.35652	0.0173563
RP11-265E18.1		ENSG00000272905.1	-2.35652	0.0250675
KIF6	kinesin family member 6	ENSG00000164627.17	-2.35616	0.0107609
WDR54	WD repeat domain 54	ENSG00000005448.16	-2.35382	0.000275386
HCLS1	hematopoietic cell-specific Lyn substrate 1	ENSG00000180353.10	-2.35311	0.000590732
E2F7	E2F transcription factor 7	ENSG00000165891.15	-2.35164	0.000279489
MCM4	minichromosome maintenance complex component 4	ENSG00000104738.16	-2.3493	0.000112527
MET	MET proto-oncogene, receptor tyrosine kinase	ENSG00000105976.14	-2.34749	0.000314269
RP1-68D18.4		ENSG00000255443.1	-2.34579	0.0349842
HAUS8	HAUS augmin like complex subunit 8	ENSG00000131351.14	-2.34546	0.000257934
PLP2	proteolipid protein 2	ENSG00000102007.10	-2.3454	0.000115381
ASNS	asparagine synthetase (glutamine-hydrolyzing)	ENSG00000070669.16	-2.34511	0.000332025
DENND2A	DENN domain containing 2A	ENSG00000146966.12	-2.34503	0.00041008
OXTR	oxytocin receptor	ENSG00000180914.10	-2.34437	0.0029009
ARHGAP9	Rho GTPase activating protein 9	ENSG00000123329.17	-2.34302	0.00987025
THBS4	thrombospondin 4	ENSG00000113296.14	-2.34261	0.000279932
TET1	tet methylcytosine dioxygenase 1	ENSG00000138336.8	-2.342	0.0100934
COTL1	coactosin like F-actin binding protein 1	ENSG00000103187.7	-2.33918	0.000135176
DCLK1	doublecortin like kinase 1	ENSG00000133083.14	-2.33578	0.000340487
LINC01670	long intergenic non-protein coding RNA 1670	ENSG00000279094.3	-2.33572	0.0149343
ATF3	activating transcription factor 3	ENSG00000162772.16	-2.3351	0.00093284
CD200	CD200 molecule	ENSG00000091972.18	-2.33439	0.0298542
RFPL4A	ret finger protein like 4A	ENSG00000223638.3	-2.33409	0.00583773
EFHD2	EF-hand domain family member D2	ENSG00000142634.12	-2.33406	0.000131952
TUBA3D	tubulin alpha 3d	ENSG00000075886.10	-2.33345	0.0117221
OGFRL1	opioid growth factor receptor like 1	ENSG00000119900.7	-2.33298	0.0001925
PRDM13	PR/SET domain 13	ENSG00000112238.11	-2.3327	0.00179345
DBF4	DBF4 zinc finger	ENSG00000006634.7	-2.33223	0.000257934
NFATC2	nuclear factor of activated T-cells 2	ENSG00000101096.19	-2.33083	0.0252217
RAI14	retinoic acid induced 14	ENSG00000039560.13	-2.33029	0.000187053
DHFR	dihydrofolate reductase	ENSG00000228716.6	-2.32872	0.00012884
APC2	APC2, WNT signaling pathway regulator	ENSG00000115266.11	-2.32864	0.00295481
NOP58	NOP58 ribonucleoprotein	ENSG00000055044.10	-2.32838	0.000135164
APOA1	apolipoprotein A1	ENSG00000118137.9	-2.32826	0.0417029
PCDHGB3	protocadherin gamma subfamily B, 3	ENSG00000262209.2	-2.3279	0.0259845
PAQR8	progestin and adipoQ receptor family member 8	ENSG00000170915.8	-2.32543	0.000374859
LINC02086	long intergenic non-protein coding RNA 2086	ENSG00000244649.4	-2.32336	0.0466118
RP11-266K4.9		ENSG00000215241.3	-2.32255	0.02506
ADRA1B	adrenoceptor alpha 1B	ENSG00000170214.3	-2.3216	0.00383428
SALL3	spalt like transcription factor 3	ENSG00000256463.8	-2.32143	0.000162987
TMEM216	transmembrane protein 216	ENSG00000187049.9	-2.3213	0.000230228
POC1A	POC1 centriolar protein A	ENSG00000164087.7	-2.32128	0.000303456
HMGB1P8	high mobility group box 1 pseudogene 8	ENSG00000259699.2	-2.32049	0.0195338
UPP1	uridine phosphorylase 1	ENSG00000183696.13	-2.32007	0.000148133
STMN1	stathmin 1	ENSG00000117632.22	-2.3187	0.000237032
RAD51	RAD51 recombinase	ENSG00000051180.16	-2.31716	0.000516071
MUC3A	mucin 3A, cell surface associated	ENSG00000169894.17	-2.3162	0.0017048
RP3-430N8.11		ENSG00000269987.1	-2.31588	0.0403306
GBX2	gastrulation brain homeobox 2	ENSG00000168505.6	-2.31588	0.00619489
AP000648.5		ENSG00000280385.1	-2.31568	0.00136303
NIPAL4	NIPA like domain containing 4	ENSG00000172548.14	-2.31469	0.00717317
LYRM7	LYR motif containing 7	ENSG00000186687.15	-2.31438	0.0049585
CSPG4	chondroitin sulfate proteoglycan 4	ENSG00000173546.7	-2.31146	0.000501114
CDCA7L	cell division cycle associated 7 like	ENSG00000164649.19	-2.31028	0.000116179
C8orf4		ENSG00000176907.4	-2.30944	0.00498089
KCNQ2	potassium voltage-gated channel subfamily Q member 2	ENSG00000075043.18	-2.30924	0.000142562
TEAD4	TEA domain transcription factor 4	ENSG00000197905.8	-2.30777	0.000228964
NTSR1	neurotensin receptor 1	ENSG00000101188.4	-2.30576	0.00464193
CTB-147N14.6		ENSG00000275719.1	-2.30548	0.0243634
DCPS	decapping enzyme, scavenger	ENSG00000110063.8	-2.30524	0.000199831
ARHGEF39	Rho guanine nucleotide exchange factor 39	ENSG00000137135.17	-2.3041	0.000293523
DPY19L2P1	DPY19L2 pseudogene 1	ENSG00000189212.12	-2.30388	0.00106616
TOPBP1	DNA topoisomerase II binding protein 1	ENSG00000163781.12	-2.30303	0.000352081
RP11-1148L6.5		ENSG00000228343.1	-2.30164	0.00780799
BCL11A	B-cell CLL/lymphoma 11A	ENSG00000119866.20	-2.29948	0.000585918
RNF144A-AS1	RNF144A antisense RNA 1	ENSG00000228203.6	-2.29946	0.000263041
IGFBPL1	insulin like growth factor binding protein like 1	ENSG00000137142.4	-2.29863	0.0019552
EIF2S2P2	eukaryotic translation initiation factor 2 subunit 2 beta pseudogene 2	ENSG00000229704.1	-2.29684	0.0454077
LINC00346	long intergenic non-protein coding RNA 346	ENSG00000255874.2	-2.2945	0.00256988
AADAC	arylacetamide deacetylase	ENSG00000114771.13	-2.29413	0.00617904
LINC01588	long intergenic non-protein coding RNA 1588	ENSG00000214900.9	-2.29195	0.00380672
KREMEN2	kringle containing transmembrane protein 2	ENSG00000131650.13	-2.29096	0.00235871
CTD-2297D10.2	uncharacterized LOC101929176	ENSG00000250579.1	-2.28949	0.0121441
CCDC150	coiled-coil domain containing 150	ENSG00000144395.17	-2.28835	0.00402022
FAM83B	family with sequence similarity 83 member B	ENSG00000168143.8	-2.28786	0.00919221
SHISA7	shisa family member 7	ENSG00000187902.11	-2.287	0.00495111
SMC2	structural maintenance of chromosomes 2	ENSG00000136824.18	-2.28696	0.000212801
TMEM71	transmembrane protein 71	ENSG00000165071.14	-2.28572	0.00573323
MCM6	minichromosome maintenance complex component 6	ENSG00000076003.4	-2.28388	0.000138533
APCDD1L-AS1	APCDD1L antisense RNA 1 (head to head)	ENSG00000231290.5	-2.28362	0.00823066
KCNT2	potassium sodium-activated channel subfamily T member 2	ENSG00000162687.16	-2.28226	0.000584501
VSIG1	V-set and immunoglobulin domain containing 1	ENSG00000101842.13	-2.2819	0.00538729
TRHDE-AS1	TRHDE antisense RNA 1	ENSG00000236333.3	-2.27986	0.00466586
GFRA1	GDNF family receptor alpha 1	ENSG00000151892.14	-2.27869	0.000326063
GJB2	gap junction protein beta 2	ENSG00000165474.5	-2.27731	0.0210982
MYT1	myelin transcription factor 1	ENSG00000196132.11	-2.27701	0.00163351
VAX1	ventral anterior homeobox 1	ENSG00000148704.12	-2.27614	0.00199638
CCDC34	coiled-coil domain containing 34	ENSG00000109881.16	-2.2759	0.000263817
HS3ST1	heparan sulfate-glucosamine 3-sulfotransferase 1	ENSG00000002587.9	-2.27462	0.000720745
PLCE1	phospholipase C epsilon 1	ENSG00000138193.15	-2.2746	0.001634
CXCL2	C-X-C motif chemokine ligand 2	ENSG00000081041.8	-2.27385	0.0100348
FOXO3B	forkhead box O3B pseudogene	ENSG00000240445.3	-2.2733	0.00910625
RFC5	replication factor C subunit 5	ENSG00000111445.13	-2.27257	0.000371929
AC138035.2		ENSG00000238035.8	-2.2725	0.0306862
NR2F2-AS1	NR2F2 antisense RNA 1	ENSG00000247809.7	-2.26826	0.000161779
RP11-629G13.1		ENSG00000247416.2	-2.26658	0.0430612
MTSS1	MTSS1, I-BAR domain containing	ENSG00000170873.18	-2.26555	0.00243128
LINC01896	long intergenic non-protein coding RNA 1896	ENSG00000263146.2	-2.26539	0.0139354
SOX3	SRY-box 3	ENSG00000134595.8	-2.26467	0.000600828
SCOC-AS1	SCOC antisense RNA 1	ENSG00000196951.10	-2.26241	0.00495348
CCDC15	coiled-coil domain containing 15	ENSG00000149548.14	-2.2615	0.0103792
FAM111B	family with sequence similarity 111 member B	ENSG00000189057.10	-2.2609	0.000186382
GBAP1	glucosylceramidase beta pseudogene 1	ENSG00000160766.14	-2.25934	0.00236176
RP4-616B8.5		ENSG00000274825.1	-2.2593	0.00600053
MIR9-3HG	MIR9-3 host gene	ENSG00000255571.8	-2.25854	0.0146584
RP11-110I1.12		ENSG00000255121.2	-2.25844	0.0020445
KIAA0319	KIAA0319	ENSG00000137261.13	-2.2571	0.000912986
CHAC2	ChaC cation transport regulator homolog 2	ENSG00000143942.4	-2.25588	0.00131426
AC156455.1		ENSG00000256546.1	-2.25372	0.0489373
AC005037.3		ENSG00000183308.6	-2.25337	0.0368168
CCDC138	coiled-coil domain containing 138	ENSG00000163006.11	-2.25028	0.00172939
AC004381.6		ENSG00000005189.19	-2.25016	0.000690079
PTGER2	prostaglandin E receptor 2	ENSG00000125384.6	-2.24967	0.000861201
PCNT	pericentrin	ENSG00000160299.16	-2.24846	0.000259302
RP11-392E22.9		ENSG00000283486.1	-2.24808	0.0236034
FLG-AS1	FLG antisense RNA 1	ENSG00000237975.6	-2.24686	0.000106308
IMPDH2	inosine monophosphate dehydrogenase 2	ENSG00000178035.11	-2.24685	0.000123855
AK7	adenylate kinase 7	ENSG00000140057.8	-2.24675	0.0382597
BCL2L15	BCL2 like 15	ENSG00000188761.11	-2.24675	0.0251269
CCNE2	cyclin E2	ENSG00000175305.17	-2.24644	0.000435423
SLAMF9	SLAM family member 9	ENSG00000162723.9	-2.24593	0.00304675
ANGPT2	angiopoietin 2	ENSG00000091879.13	-2.24569	0.0013828
CHEK1	checkpoint kinase 1	ENSG00000149554.12	-2.24327	0.000123855
TAGLN2	transgelin 2	ENSG00000158710.14	-2.24272	0.000144262
CNKSR3	CNKSR family member 3	ENSG00000153721.18	-2.24071	0.000735012
AFDN	afadin, adherens junction formation factor	ENSG00000130396.20	-2.2389	0.00110865
IMPDH1P8	inosine monophosphate dehydrogenase 1 pseudogene 8	ENSG00000224728.1	-2.23821	0.0148789
NPR3	natriuretic peptide receptor 3	ENSG00000113389.15	-2.23694	0.00415317
WDHD1	WD repeat and HMG-box DNA binding protein 1	ENSG00000198554.11	-2.23602	0.00163211
TRAF3IP2-AS1	TRAF3IP2 antisense RNA 1	ENSG00000231889.7	-2.23575	0.00211742
RP11-38M8.1		ENSG00000273297.1	-2.23569	0.00443228
ERLIN1	ER lipid raft associated 1	ENSG00000107566.13	-2.23557	0.00012884
EMP1	epithelial membrane protein 1	ENSG00000134531.9	-2.23529	0.00125127
TUBA1B	tubulin alpha 1b	ENSG00000123416.15	-2.23528	0.000251254
LPAR1	lysophosphatidic acid receptor 1	ENSG00000198121.13	-2.23367	0.000440727
RP11-84A19.3		ENSG00000254545.1	-2.23341	0.000774178
FAM201B	family with sequence similarity 201 member B	ENSG00000230992.3	-2.23256	0.0166755
C8orf48	chromosome 8 open reading frame 48	ENSG00000164743.4	-2.23035	0.0222445
TFR2	transferrin receptor 2	ENSG00000106327.12	-2.22829	0.0231894
DIS3L2	DIS3 like 3'-5' exoribonuclease 2	ENSG00000144535.19	-2.22495	0.000161096
EZR	ezrin	ENSG00000092820.17	-2.22338	0.000142562
FANCI	Fanconi anemia complementation group I	ENSG00000140525.17	-2.22254	0.000217354
RP4-742J24.2		ENSG00000236526.1	-2.22148	0.01506
PINK1-AS	PINK1 antisense RNA	ENSG00000117242.7	-2.22115	0.000230613
EVA1A	eva-1 homolog A, regulator of programmed cell death	ENSG00000115363.13	-2.22092	0.000557876
KIF21B	kinesin family member 21B	ENSG00000116852.14	-2.2202	0.000159258
RRM1	ribonucleotide reductase catalytic subunit M1	ENSG00000167325.14	-2.21964	0.000182188
FGFBP2	fibroblast growth factor binding protein 2	ENSG00000137441.7	-2.21925	0.00725178
CENPO	centromere protein O	ENSG00000138092.10	-2.21869	0.000370372
RBBP8	RB binding protein 8, endonuclease	ENSG00000101773.18	-2.21799	0.000414483
NR1H4	nuclear receptor subfamily 1 group H member 4	ENSG00000012504.13	-2.21731	0.00398264
LETM2	leucine zipper and EF-hand containing transmembrane protein 2	ENSG00000165046.12	-2.21702	0.00170402
RTKN2	rhotekin 2	ENSG00000182010.10	-2.21677	0.000470492
DUSP4	dual specificity phosphatase 4	ENSG00000120875.8	-2.21663	0.000316373
ADCY1	adenylate cyclase 1	ENSG00000164742.14	-2.21635	0.000148133
VRK1	vaccinia related kinase 1	ENSG00000100749.7	-2.2153	0.000374575
ELAVL2	ELAV like RNA binding protein 2	ENSG00000107105.14	-2.21514	0.000204278
BNC1	basonuclin 1	ENSG00000169594.13	-2.21514	0.000770988
CTNNBL1	catenin beta like 1	ENSG00000132792.18	-2.21458	0.000121242
CDIPT-AS1	CDIPT antisense RNA 1 (head to head)	ENSG00000214725.8	-2.21446	0.0119142
TRERF1	transcriptional regulating factor 1	ENSG00000124496.12	-2.21195	0.000412839
GLDC	glycine decarboxylase	ENSG00000178445.9	-2.21076	0.00776086
FGD5	FYVE, RhoGEF and PH domain containing 5	ENSG00000154783.11	-2.21001	0.0011413
GAS2L3	growth arrest specific 2 like 3	ENSG00000139354.10	-2.20602	0.00059387
DCLK2	doublecortin like kinase 2	ENSG00000170390.15	-2.2052	0.000123855
IL20RB	interleukin 20 receptor subunit beta	ENSG00000174564.12	-2.20504	0.00435972
NEFL	neurofilament light	ENSG00000277586.2	-2.2041	0.000314269
NOP56	NOP56 ribonucleoprotein	ENSG00000101361.16	-2.20409	0.000142562
MIS18A	MIS18 kinetochore protein A	ENSG00000159055.3	-2.20397	0.000131952
RP11-244F12.2		ENSG00000259627.1	-2.20346	0.00265505
SUPT3H	SPT3 homolog, SAGA and STAGA complex component	ENSG00000196284.15	-2.2031	0.000235475
PRKCA	protein kinase C alpha	ENSG00000154229.11	-2.20277	0.000205552
RP11-465B22.3		ENSG00000217801.9	-2.20032	0.00282541
TSPOAP1-AS1	TSPOAP1 antisense RNA 1	ENSG00000265148.5	-2.19915	0.0127796
SVILP1	supervillin pseudogene 1	ENSG00000234814.8	-2.19866	0.0116722
RIN1	Ras and Rab interactor 1	ENSG00000174791.10	-2.19817	0.00071092
TUBGCP4	tubulin gamma complex associated protein 4	ENSG00000137822.12	-2.1974	0.000445893
ZSCAN5A	zinc finger and SCAN domain containing 5A	ENSG00000131848.9	-2.19734	0.0130828
EPS8	epidermal growth factor receptor pathway substrate 8	ENSG00000151491.12	-2.19711	0.000333257
HAS2	hyaluronan synthase 2	ENSG00000170961.6	-2.19595	0.000808979
STRIP2	striatin interacting protein 2	ENSG00000128578.9	-2.19591	0.00787691
ANKRD13A	ankyrin repeat domain 13A	ENSG00000076513.16	-2.19585	0.000206422
NDUFB5	NADH:ubiquinone oxidoreductase subunit B5	ENSG00000136521.12	-2.19502	0.000162987
ESX1	ESX homeobox 1	ENSG00000123576.5	-2.19392	0.0377113
C17orf53	chromosome 17 open reading frame 53	ENSG00000125319.14	-2.1939	0.000242358
MAP4K1	mitogen-activated protein kinase kinase kinase kinase 1	ENSG00000104814.12	-2.19387	0.0160199
DDX12P	DEAD/H-box helicase 12, pseudogene	ENSG00000214826.5	-2.19172	0.000865949
THAP10	THAP domain containing 10	ENSG00000129028.8	-2.19129	0.00204701
FEZ1	fasciculation and elongation protein zeta 1	ENSG00000149557.12	-2.19127	0.000374859
RP11-58A12.3		ENSG00000225655.5	-2.19103	0.0196888
SYT16	synaptotagmin 16	ENSG00000139973.16	-2.19043	0.00129653
TTC26	tetratricopeptide repeat domain 26	ENSG00000105948.13	-2.19007	0.00058346
WFDC10B	WAP four-disulfide core domain 10B	ENSG00000182931.9	-2.18985	0.0151012
RP11-643G16.4		ENSG00000259648.1	-2.18985	0.0364481
RP11-514P8.10		ENSG00000279168.2	-2.18985	0.0384355
FHOD3	formin homology 2 domain containing 3	ENSG00000134775.15	-2.18985	0.000707838
HIRIP3	HIRA interacting protein 3	ENSG00000149929.15	-2.18967	0.000157268
PKP3	plakophilin 3	ENSG00000184363.9	-2.1892	0.00550963
RBP7	retinol binding protein 7	ENSG00000162444.11	-2.18913	0.000205437
RP11-244O19.1		ENSG00000261534.1	-2.18897	0.000584878
TP73	tumor protein p73	ENSG00000078900.14	-2.1885	0.000374095
PADI1	peptidyl arginine deiminase 1	ENSG00000142623.9	-2.18807	0.0102015
SOX9	SRY-box 9	ENSG00000125398.5	-2.18766	0.00063763
DTYMK	deoxythymidylate kinase	ENSG00000168393.12	-2.18612	0.000161779
RP11-367H1.1		ENSG00000273113.1	-2.18388	0.0443188
FBL	fibrillarin	ENSG00000105202.8	-2.18305	0.000126284
DEK	DEK proto-oncogene	ENSG00000124795.14	-2.18074	0.000129792
ZNF850	zinc finger protein 850	ENSG00000267041.5	-2.17996	0.00706971
RPSAP52	ribosomal protein SA pseudogene 52	ENSG00000241749.4	-2.17792	0.0014909
CYP51A1	cytochrome P450 family 51 subfamily A member 1	ENSG00000001630.15	-2.17735	0.000626725
EPRS	glutamyl-prolyl-tRNA synthetase	ENSG00000136628.17	-2.17728	0.000354455
WNT7B	Wnt family member 7B	ENSG00000188064.9	-2.17707	0.00267782
CNTD2	cyclin N-terminal domain containing 2	ENSG00000105219.8	-2.17707	0.012805
SIX1	SIX homeobox 1	ENSG00000126778.8	-2.17641	0.00506762
RASEF	RAS and EF-hand domain containing	ENSG00000165105.9	-2.17625	0.00380703
SERPINE1	serpin family E member 1	ENSG00000106366.8	-2.17563	0.000675054
FAM124A	family with sequence similarity 124 member A	ENSG00000150510.16	-2.17559	0.0162509
SLC7A14	solute carrier family 7 member 14	ENSG00000013293.5	-2.1748	0.000743047
ULK4P3	ULK4 pseudogene 3	ENSG00000178081.12	-2.17476	0.0115866
LIF	LIF, interleukin 6 family cytokine	ENSG00000128342.4	-2.17424	0.000245075
MIEF1	mitochondrial elongation factor 1	ENSG00000100335.13	-2.17405	0.000148434
NASP	nuclear autoantigenic sperm protein	ENSG00000132780.16	-2.17371	0.00012884
USP2	ubiquitin specific peptidase 2	ENSG00000036672.15	-2.17362	0.0293131
SOX1	SRY-box 1	ENSG00000182968.4	-2.1729	0.00423622
GLE1	GLE1, RNA export mediator	ENSG00000119392.14	-2.16782	0.000195047
CCDC181	coiled-coil domain containing 181	ENSG00000117477.12	-2.16738	0.000209716
DYM	dymeclin	ENSG00000141627.13	-2.16724	0.000332025
RP5-1063M23.2		ENSG00000236908.2	-2.16716	0.0152579
PIK3R5	phosphoinositide-3-kinase regulatory subunit 5	ENSG00000141506.13	-2.16709	0.00253472
PRKCQ-AS1	PRKCQ antisense RNA 1	ENSG00000237943.6	-2.1664	0.000215254
CD3EAP	CD3e molecule associated protein	ENSG00000117877.10	-2.16532	0.00151774
RP11-650L12.2		ENSG00000261762.1	-2.16375	0.000257934
RPL24P4	ribosomal protein L24 pseudogene 4	ENSG00000181524.6	-2.16232	0.0106243
ZNF22	zinc finger protein 22	ENSG00000165512.4	-2.16176	0.000170383
RIMKLA	ribosomal modification protein rimK like family member A	ENSG00000177181.14	-2.16152	0.000626613
CHST13	carbohydrate sulfotransferase 13	ENSG00000180767.9	-2.16111	0.00775452
IL10RB	interleukin 10 receptor subunit beta	ENSG00000243646.9	-2.16066	0.000366646
MMS22L	MMS22 like, DNA repair protein	ENSG00000146263.11	-2.15991	0.00122632
MYH3	myosin heavy chain 3	ENSG00000109063.14	-2.15964	0.0138066
CDC42EP2	CDC42 effector protein 2	ENSG00000149798.4	-2.15956	0.0210611
RPS15A	ribosomal protein S15a	ENSG00000134419.15	-2.15954	0.000197965
HUNK	hormonally up-regulated Neu-associated kinase	ENSG00000142149.8	-2.15635	0.000970988
CAMKV	CaM kinase like vesicle associated	ENSG00000164076.16	-2.15624	0.00148781
FTSJ1	FtsJ RNA methyltransferase homolog 1	ENSG00000068438.14	-2.15618	0.000123855
AKAP12	A-kinase anchoring protein 12	ENSG00000131016.16	-2.15552	0.000199868
CNTF	ciliary neurotrophic factor	ENSG00000242689.2	-2.15318	0.0057801
ARL4A	ADP ribosylation factor like GTPase 4A	ENSG00000122644.12	-2.15273	0.00360557
CNRIP1	cannabinoid receptor interacting protein 1	ENSG00000119865.8	-2.15253	0.000221805
ACACA	acetyl-CoA carboxylase alpha	ENSG00000278540.4	-2.15251	0.00030802
AC003092.1		ENSG00000236453.5	-2.1503	0.000158947
SLC6A16	solute carrier family 6 member 16	ENSG00000063127.15	-2.14975	0.00829949
ZNF274	zinc finger protein 274	ENSG00000171606.17	-2.14864	0.000207223
NPHP1	nephrocystin 1	ENSG00000144061.12	-2.14724	0.000218368
NDE1	nudE neurodevelopment protein 1	ENSG00000072864.14	-2.14719	0.000126284
NBPF14	NBPF member 14	ENSG00000270629.5	-2.14553	0.00163033
GJC1	gap junction protein gamma 1	ENSG00000182963.9	-2.14506	0.000160907
RP11-326A19.5		ENSG00000259948.2	-2.14475	0.000415334
PNMA2	PNMA family member 2	ENSG00000240694.8	-2.14465	0.000582314
GPR176	G protein-coupled receptor 176	ENSG00000166073.10	-2.1444	0.000620113
LRRC37A17P	leucine rich repeat containing 37 member A17, pseudogene	ENSG00000263142.5	-2.14396	0.00538902
PINX1	PIN2/TERF1 interacting telomerase inhibitor 1	ENSG00000254093.8	-2.14384	0.000142562
E2F1	E2F transcription factor 1	ENSG00000101412.12	-2.14292	0.000476386
MZT1	mitotic spindle organizing protein 1	ENSG00000204899.5	-2.1428	0.000209716
RP11-386G11.10		ENSG00000258017.1	-2.14249	0.000182188
MAP7D2	MAP7 domain containing 2	ENSG00000184368.15	-2.14244	0.000429536
BRIP1	BRCA1 interacting protein C-terminal helicase 1	ENSG00000136492.8	-2.14205	0.00102164
BTG3	BTG anti-proliferation factor 3	ENSG00000154640.14	-2.1419	0.0014228
TNFRSF11A	TNF receptor superfamily member 11a	ENSG00000141655.16	-2.14177	0.0025015
FKTN	fukutin	ENSG00000106692.13	-2.14119	0.00353424
RNF138	ring finger protein 138	ENSG00000134758.13	-2.14069	0.000478499
NPAS3	neuronal PAS domain protein 3	ENSG00000151322.18	-2.14063	0.000776222
KHK	ketohexokinase	ENSG00000138030.12	-2.13982	0.00807555
SIX4	SIX homeobox 4	ENSG00000100625.8	-2.13856	0.000345501
GTF2IP13	general transcription factor IIi pseudogene 13	ENSG00000272556.2	-2.13815	0.00766204
POLD3	DNA polymerase delta 3, accessory subunit	ENSG00000077514.8	-2.13744	0.000218881
PARPBP	PARP1 binding protein	ENSG00000185480.11	-2.13706	0.000381513
TEX30	testis expressed 30	ENSG00000151287.16	-2.13635	0.000690079
DNAH6	dynein axonemal heavy chain 6	ENSG00000115423.18	-2.13439	0.00167744
SLC25A19	solute carrier family 25 member 19	ENSG00000125454.11	-2.13309	0.000335443
JAKMIP1	janus kinase and microtubule interacting protein 1	ENSG00000152969.17	-2.13016	0.00130768
ZNF714	zinc finger protein 714	ENSG00000160352.15	-2.13007	0.000435599
CTDSPL2	CTD small phosphatase like 2	ENSG00000137770.13	-2.12989	0.00012884
PLEKHA7	pleckstrin homology domain containing A7	ENSG00000166689.15	-2.12956	0.00376978
POPDC3	popeye domain containing 3	ENSG00000132429.9	-2.1292	0.000455083
EBNA1BP2	EBNA1 binding protein 2	ENSG00000117395.12	-2.12871	0.00012371
PPL	periplakin	ENSG00000118898.15	-2.12843	0.0002253
TMC7	transmembrane channel like 7	ENSG00000170537.12	-2.12813	0.00195364
ELOVL4	ELOVL fatty acid elongase 4	ENSG00000118402.5	-2.12671	0.000257409
HIST1H2BJ	histone cluster 1 H2B family member j	ENSG00000124635.8	-2.12514	0.000680461
RP11-265N7.1		ENSG00000259450.1	-2.12506	0.0343295
CHMP1B2P	charged multivesicular body protein 1B2, pseudogene	ENSG00000278530.4	-2.12449	0.00504531
NKX2-3	NK2 homeobox 3	ENSG00000119919.10	-2.12419	0.0346401
PRELID1P1	PRELI domain containing 1 pseudogene 1	ENSG00000217325.2	-2.12418	0.00402416
RP11-1148L6.8		ENSG00000279528.1	-2.12401	0.023029
CCNA1	cyclin A1	ENSG00000133101.9	-2.12351	0.00280405
RP11-166B2.3		ENSG00000261560.1	-2.12328	0.00886655
ANKRD1	ankyrin repeat domain 1	ENSG00000148677.6	-2.12259	0.0364125
SLC10A4	solute carrier family 10 member 4	ENSG00000145248.6	-2.12211	0.00165707
EIF3I	eukaryotic translation initiation factor 3 subunit I	ENSG00000084623.11	-2.12143	0.000126435
HRNR	hornerin	ENSG00000197915.5	-2.12095	0.00455044
AASS	aminoadipate-semialdehyde synthase	ENSG00000008311.14	-2.12091	0.000263041
PAPOLA	poly(A) polymerase alpha	ENSG00000090060.17	-2.12015	0.000336064
RP11-25K19.1		ENSG00000167912.5	-2.11977	0.00278289
PCNA	proliferating cell nuclear antigen	ENSG00000132646.10	-2.11959	0.000313728
TENM2	teneurin transmembrane protein 2	ENSG00000145934.16	-2.11895	0.00483229
EIF4EBP1	eukaryotic translation initiation factor 4E binding protein 1	ENSG00000187840.4	-2.11674	0.000186268
XRCC3	X-ray repair cross complementing 3	ENSG00000126215.13	-2.11626	0.00101603
LAT2	linker for activation of T-cells family member 2	ENSG00000086730.16	-2.11569	0.000235475
TCTEX1D2	Tctex1 domain containing 2	ENSG00000213123.10	-2.11568	0.00820979
ONECUT2	one cut homeobox 2	ENSG00000119547.5	-2.11537	0.0080177
PTPRH	protein tyrosine phosphatase, receptor type H	ENSG00000080031.9	-2.11522	0.00228678
WWC1	WW and C2 domain containing 1	ENSG00000113645.14	-2.11489	0.000282527
ARMC3	armadillo repeat containing 3	ENSG00000165309.13	-2.11479	0.0368594
DHFRP1	dihydrofolate reductase pseudogene 1	ENSG00000188985.6	-2.11399	0.00593016
MBOAT2	membrane bound O-acyltransferase domain containing 2	ENSG00000143797.11	-2.11374	0.00116101
DUT	deoxyuridine triphosphatase	ENSG00000128951.13	-2.11363	0.000372836
SLC30A9	solute carrier family 30 member 9	ENSG00000014824.13	-2.11348	0.000224057
ANXA2P1	annexin A2 pseudogene 1	ENSG00000213406.3	-2.11343	0.0365411
IGF1	insulin like growth factor 1	ENSG00000017427.15	-2.11227	0.0119529
POLR3K	RNA polymerase III subunit K	ENSG00000161980.5	-2.11091	0.000369591
XPO1	exportin 1	ENSG00000082898.16	-2.11081	0.000794903
NUP153	nucleoporin 153	ENSG00000124789.11	-2.10977	0.000144647
ICMT	isoprenylcysteine carboxyl methyltransferase	ENSG00000116237.15	-2.10874	0.000212801
HPRT1	hypoxanthine phosphoribosyltransferase 1	ENSG00000165704.14	-2.1083	0.000230882
ADAMTS6	ADAM metallopeptidase with thrombospondin type 1 motif 6	ENSG00000049192.14	-2.1082	0.00865649
GOLGA2P7	golgin A2 pseudogene 7	ENSG00000225151.10	-2.10621	0.000206422
HOXC8	homeobox C8	ENSG00000037965.5	-2.10562	0.000954001
RP11-118K6.3		ENSG00000273001.1	-2.10561	0.0115978
PRKAG2	protein kinase AMP-activated non-catalytic subunit gamma 2	ENSG00000106617.13	-2.10474	0.000244024
DTD1	D-tyrosyl-tRNA deacylase 1	ENSG00000125821.11	-2.10419	0.000151898
P4HA3	prolyl 4-hydroxylase subunit alpha 3	ENSG00000149380.11	-2.10367	0.00415636
NACAD	NAC alpha domain containing	ENSG00000136274.8	-2.10351	0.00028501
PARP1	poly(ADP-ribose) polymerase 1	ENSG00000143799.12	-2.1028	0.000123855
RPS2P5	ribosomal protein S2 pseudogene 5	ENSG00000240342.3	-2.10249	0.000167542
TMEM171	transmembrane protein 171	ENSG00000157111.12	-2.10211	0.000209716
CAMK2N2	calcium/calmodulin dependent protein kinase II inhibitor 2	ENSG00000163888.3	-2.10178	0.00266628
ZFHX2	zinc finger homeobox 2	ENSG00000136367.13	-2.10135	0.00457596
GDAP1L1	ganglioside induced differentiation associated protein 1 like 1	ENSG00000124194.16	-2.10119	0.00401191
RP11-755F10.1		ENSG00000255320.1	-2.10055	0.0385355
NRP2	neuropilin 2	ENSG00000118257.16	-2.0998	0.000565962
RP11-144G6.12		ENSG00000254929.6	-2.0991	0.0018461
DRD1	dopamine receptor D1	ENSG00000184845.3	-2.09873	0.000434423
GALNT12	polypeptide N-acetylgalactosaminyltransferase 12	ENSG00000119514.6	-2.09846	0.00170443
BRI3	brain protein I3	ENSG00000164713.9	-2.09835	0.000217836
RP11-419I17.1		ENSG00000283674.1	-2.09753	0.00735959
PRKCG	protein kinase C gamma	ENSG00000126583.10	-2.09691	0.0387044
SPOCK1	SPARC/osteonectin, cwcv and kazal like domains proteoglycan 1	ENSG00000152377.13	-2.09662	0.000790051
THG1L	tRNA-histidine guanylyltransferase 1 like	ENSG00000113272.13	-2.09622	0.000202615
FERMT2	fermitin family member 2	ENSG00000073712.14	-2.09586	0.000607232
PDZRN3	PDZ domain containing ring finger 3	ENSG00000121440.14	-2.0954	0.000383582
RP11-649A18.5		ENSG00000265800.1	-2.09483	0.00857893
HCG16		ENSG00000244349.1	-2.09419	0.000416817
AC005682.5		ENSG00000228649.8	-2.09382	0.00168607
S100A3	S100 calcium binding protein A3	ENSG00000188015.9	-2.09361	0.00400643
KIF24	kinesin family member 24	ENSG00000186638.16	-2.09332	0.00166436
NLGN4X	neuroligin 4, X-linked	ENSG00000146938.14	-2.09324	0.000255659
ARSJ	arylsulfatase family member J	ENSG00000180801.13	-2.09267	0.000144921
BEND6	BEN domain containing 6	ENSG00000151917.17	-2.09127	0.00110282
SNRPF	small nuclear ribonucleoprotein polypeptide F	ENSG00000139343.10	-2.09073	0.000161779
RP11-517C16.2		ENSG00000261286.1	-2.09033	0.0105762
RBP4	retinol binding protein 4	ENSG00000138207.13	-2.09005	0.00289254
CPLX1	complexin 1	ENSG00000168993.14	-2.08801	0.000680147
HERC2P5	hect domain and RLD 2 pseudogene 5	ENSG00000260644.6	-2.08761	0.00945288
TNFSF12	TNF superfamily member 12	ENSG00000239697.10	-2.08714	0.00413181
LINC01561	long intergenic non-protein coding RNA 1561	ENSG00000177234.7	-2.08706	0.0044041
SH2D5	SH2 domain containing 5	ENSG00000189410.11	-2.08625	0.000344343
ZMYND8	zinc finger MYND-type containing 8	ENSG00000101040.19	-2.08387	0.000170326
SS18L2	SS18 like 2	ENSG00000008324.11	-2.08381	0.000613873
ADAM22	ADAM metallopeptidase domain 22	ENSG00000008277.14	-2.08358	0.001883
RP11-315D16.2		ENSG00000260007.2	-2.08332	0.000810876
NUDT1	nudix hydrolase 1	ENSG00000106268.15	-2.08314	0.000172918
C6orf3		ENSG00000255389.1	-2.08303	0.0100715
RMI1	RecQ mediated genome instability 1	ENSG00000178966.16	-2.08292	0.00325638
AC006946.16		ENSG00000273203.1	-2.08283	0.00195331
HAUS1	HAUS augmin like complex subunit 1	ENSG00000152240.12	-2.08027	0.000444022
ADAMTS16	ADAM metallopeptidase with thrombospondin type 1 motif 16	ENSG00000145536.15	-2.08019	0.000404292
PSD2	pleckstrin and Sec7 domain containing 2	ENSG00000146005.3	-2.07982	0.00850567
CARD10	caspase recruitment domain family member 10	ENSG00000100065.14	-2.07891	0.0013774
PLCB3	phospholipase C beta 3	ENSG00000149782.11	-2.07808	0.000714039
CTD-2310F14.1		ENSG00000271828.1	-2.07774	0.00651081
DCTN6	dynactin subunit 6	ENSG00000104671.7	-2.0773	0.00264849
SCN4B	sodium voltage-gated channel beta subunit 4	ENSG00000177098.8	-2.07723	0.0164015
LINC00473	long intergenic non-protein coding RNA 473	ENSG00000223414.2	-2.07604	0.0320862
KLF4	Kruppel like factor 4	ENSG00000136826.14	-2.0755	0.00112301
CDRT1	CMT1A duplicated region transcript 1	ENSG00000241322.10	-2.07482	0.0104115
RP11-142E9.1		ENSG00000276672.1	-2.07425	0.0134095
NUP210	nucleoporin 210	ENSG00000132182.11	-2.0719	0.000204214
ABHD2	abhydrolase domain containing 2	ENSG00000140526.17	-2.07126	0.000209716
SLFN11	schlafen family member 11	ENSG00000172716.16	-2.07033	0.000173234
RP11-253E3.3		ENSG00000250899.3	-2.07024	0.00212596
NOVA2	NOVA alternative splicing regulator 2	ENSG00000104967.6	-2.07004	0.000209716
EXOSC8	exosome component 8	ENSG00000120699.12	-2.06942	0.000259947
AIF1L	allograft inflammatory factor 1 like	ENSG00000126878.12	-2.06909	0.000458193
SSRP1	structure specific recognition protein 1	ENSG00000149136.8	-2.06901	0.000128062
CEP72	centrosomal protein 72	ENSG00000112877.7	-2.06849	0.00123911
SCAI	suppressor of cancer cell invasion	ENSG00000173611.17	-2.068	0.0157312
SFMBT2	Scm like with four mbt domains 2	ENSG00000198879.11	-2.06651	0.00253821
ADCYAP1R1	ADCYAP receptor type I	ENSG00000078549.14	-2.06548	0.000293958
LRRTM1	leucine rich repeat transmembrane neuronal 1	ENSG00000162951.10	-2.06477	0.00304748
NXPH2	neurexophilin 2	ENSG00000144227.4	-2.06386	0.00274166
AIM1		ENSG00000112297.14	-2.06384	0.000327791
FKBP5	FK506 binding protein 5	ENSG00000096060.14	-2.06272	0.000187053
POU6F1	POU class 6 homeobox 1	ENSG00000184271.16	-2.06144	0.000360144
PPIF	peptidylprolyl isomerase F	ENSG00000108179.13	-2.06096	0.000250785
DPYSL5	dihydropyrimidinase like 5	ENSG00000157851.16	-2.06009	0.000250031
METAP1	methionyl aminopeptidase 1	ENSG00000164024.11	-2.05983	0.000130752
TBL1Y	transducin beta like 1 Y-linked	ENSG00000092377.13	-2.05841	0.0128504
HIP1	huntingtin interacting protein 1	ENSG00000127946.16	-2.05739	0.000128062
KLRG2	killer cell lectin like receptor G2	ENSG00000188883.4	-2.05727	0.0402175
CD8A	CD8a molecule	ENSG00000153563.15	-2.05706	0.0155788
ZNF595	zinc finger protein 595	ENSG00000272602.5	-2.0567	0.00724529
TSEN15	tRNA splicing endonuclease subunit 15	ENSG00000198860.11	-2.05552	0.000221805
P2RY1	purinergic receptor P2Y1	ENSG00000169860.6	-2.05481	0.0280749
GPR19	G protein-coupled receptor 19	ENSG00000183150.7	-2.05467	0.0076334
SERTAD4	SERTA domain containing 4	ENSG00000082497.11	-2.05388	0.00330008
INCENP	inner centromere protein	ENSG00000149503.12	-2.05327	0.000441276
ADGRE4P	adhesion G protein-coupled receptor E4, pseudogene	ENSG00000268758.7	-2.05315	0.0352189
RP11-426C22.5		ENSG00000260517.2	-2.05236	0.00603301
EEF2KMT	eukaryotic elongation factor 2 lysine methyltransferase	ENSG00000118894.14	-2.05178	0.00198905
RPIA	ribose 5-phosphate isomerase A	ENSG00000153574.8	-2.05169	0.000207749
AMH	anti-Mullerian hormone	ENSG00000104899.7	-2.05094	0.0019738
USP1	ubiquitin specific peptidase 1	ENSG00000162607.12	-2.05061	0.000464113
AC069513.4		ENSG00000229178.1	-2.04993	0.0450052
MID1	midline 1	ENSG00000101871.14	-2.04907	0.000206422
SMG1P2	SMG1 pseudogene 2	ENSG00000205534.6	-2.04719	0.00253166
UNG	uracil DNA glycosylase	ENSG00000076248.10	-2.04696	0.00041008
CPA5	carboxypeptidase A5	ENSG00000158525.15	-2.04688	0.0427189
MED30	mediator complex subunit 30	ENSG00000164758.7	-2.04643	0.0013806
LBR	lamin B receptor	ENSG00000143815.14	-2.04607	0.000123855
DCAF4L1	DDB1 and CUL4 associated factor 4 like 1	ENSG00000182308.6	-2.04563	0.0398739
BCL11B	B-cell CLL/lymphoma 11B	ENSG00000127152.17	-2.04555	0.0012094
DOCK11	dedicator of cytokinesis 11	ENSG00000147251.15	-2.04496	0.000444022
FBXL13	F-box and leucine rich repeat protein 13	ENSG00000161040.16	-2.04485	0.00280287
KHDRBS3	KH RNA binding domain containing, signal transduction associated 3	ENSG00000131773.13	-2.04404	0.00369306
COL9A3	collagen type IX alpha 3 chain	ENSG00000092758.15	-2.04285	0.00067177
COCH	cochlin	ENSG00000100473.15	-2.04236	0.000489108
RP11-192H23.4		ENSG00000258472.8	-2.03967	0.00219467
RAG1	recombination activating 1	ENSG00000166349.9	-2.03871	0.00933433
CYTH4	cytohesin 4	ENSG00000100055.20	-2.03735	0.0223993
RNF169	ring finger protein 169	ENSG00000166439.5	-2.03694	0.000209716
GLI1	GLI family zinc finger 1	ENSG00000111087.9	-2.03487	0.00644287
TONSL	tonsoku like, DNA repair protein	ENSG00000160949.16	-2.03456	0.00060987
PFAS	phosphoribosylformylglycinamidine synthase	ENSG00000178921.13	-2.03431	0.000475465
BZW2	basic leucine zipper and W2 domains 2	ENSG00000136261.14	-2.03307	0.000162987
EXOSC3P1	exosome component 3 pseudogene 1	ENSG00000229007.1	-2.03119	0.00884252
KCTD14	potassium channel tetramerization domain containing 14	ENSG00000151364.16	-2.03044	0.000715367
PPIAP33	peptidylprolyl isomerase A pseudogene 33	ENSG00000178654.11	-2.029	0.0125913
PTMA	prothymosin, alpha	ENSG00000187514.16	-2.02899	0.000180547
PHLDA2	pleckstrin homology like domain family A member 2	ENSG00000181649.5	-2.02841	0.000207749
DLEU1	deleted in lymphocytic leukemia 1 (non-protein coding)	ENSG00000176124.11	-2.02839	0.00145671
AC008079.10		ENSG00000280007.1	-2.02795	0.0477005
ZNF35	zinc finger protein 35	ENSG00000169981.10	-2.02783	0.00053051
LINC00704	long intergenic non-protein coding RNA 704	ENSG00000231298.6	-2.0269	0.0136407
TMSB10P1	thymosin beta 10 pseudogene 1	ENSG00000228499.1	-2.02646	0.0239887
RPS2	ribosomal protein S2	ENSG00000140988.15	-2.02565	0.000148133
LRRC49	leucine rich repeat containing 49	ENSG00000137821.11	-2.02328	0.000738708
IGF2BP2	insulin like growth factor 2 mRNA binding protein 2	ENSG00000073792.15	-2.02319	0.000148131
RP5-940J5.9		ENSG00000269968.1	-2.02316	0.00178298
HLF	HLF, PAR bZIP transcription factor	ENSG00000108924.13	-2.0222	0.0297004
PWAR5	Prader Willi/Angelman region RNA 5	ENSG00000279192.1	-2.02146	0.0303738
PBX1	PBX homeobox 1	ENSG00000185630.18	-2.02082	0.0003018
ZNF480	zinc finger protein 480	ENSG00000198464.13	-2.02005	0.00020306
KCNA7	potassium voltage-gated channel subfamily A member 7	ENSG00000104848.1	-2.01976	0.0174967
ACTG1P20	actin gamma 1 pseudogene 20	ENSG00000241547.1	-2.01966	0.0452832
CA14	carbonic anhydrase 14	ENSG00000118298.10	-2.01962	0.0106065
ELK3	ELK3, ETS transcription factor	ENSG00000111145.7	-2.01851	0.000209403
SLC25A23	solute carrier family 25 member 23	ENSG00000125648.14	-2.01794	0.000263041
AKAP2	A-kinase anchoring protein 2	ENSG00000241978.9	-2.0176	0.00129873
HYPK	huntingtin interacting protein K	ENSG00000242028.6	-2.01718	0.00793889
PITRM1-AS1	PITRM1 antisense RNA 1	ENSG00000237399.7	-2.01672	0.0395431
RUVBL1	RuvB like AAA ATPase 1	ENSG00000175792.11	-2.01445	0.000126767
NAE1	NEDD8 activating enzyme E1 subunit 1	ENSG00000159593.14	-2.01385	0.000150382
ZNF26	zinc finger protein 26	ENSG00000198393.7	-2.0102	0.00101819
CENPX	centromere protein X	ENSG00000169689.14	-2.00804	0.000369345
LIN28B	lin-28 homolog B	ENSG00000187772.7	-2.00773	0.000746956
IRS1	insulin receptor substrate 1	ENSG00000169047.5	-2.00756	0.00186054
LTBP4	latent transforming growth factor beta binding protein 4	ENSG00000090006.17	-2.00753	0.00037534
ASS1P12	argininosuccinate synthetase 1 pseudogene 12	ENSG00000237437.1	-2.00693	0.0391198
BORCS8-MEF2B	BORCS8-MEF2B readthrough	ENSG00000064489.22	-2.00662	0.00571393
PCDHB17P	protocadherin beta 17 pseudogene	ENSG00000255622.3	-2.00661	0.000913531
TMEM209	transmembrane protein 209	ENSG00000146842.16	-2.00619	0.00015423
TIAM1	T-cell lymphoma invasion and metastasis 1	ENSG00000156299.13	-2.00559	0.0002677
RPUSD4	RNA pseudouridylate synthase domain containing 4	ENSG00000165526.8	-2.00451	0.000160931
MIR222HG	MIR222 host gene	ENSG00000270069.1	-2.00407	0.0064677
PRR35	proline rich 35	ENSG00000161992.5	-2.00382	0.017483
GPR1	G protein-coupled receptor 1	ENSG00000183671.12	-2.00354	0.00124471
TMEM145	transmembrane protein 145	ENSG00000167619.11	-2.0035	0.00941499
CCNB3	cyclin B3	ENSG00000147082.17	-2.00259	0.00837793
WASF1	WAS protein family member 1	ENSG00000112290.12	-2.00256	0.000381513
DCLRE1B	DNA cross-link repair 1B	ENSG00000118655.4	-2.00252	0.00029712
L3MBTL4	L3MBTL4, histone methyl-lysine binding protein	ENSG00000154655.15	-2.00251	0.00128309
KLHL14	kelch like family member 14	ENSG00000197705.9	-2.00248	0.0361872
CDK2	cyclin dependent kinase 2	ENSG00000123374.10	-2.00061	0.000574671
RP5-967N21.11		ENSG00000275632.1	-2.00042	0.0367953
CERS4	ceramide synthase 4	ENSG00000090661.11	2.00109	0.000966175
CTNS	cystinosin, lysosomal cystine transporter	ENSG00000040531.14	2.00146	0.000349322
DCAF8	DDB1 and CUL4 associated factor 8	ENSG00000132716.18	2.00205	0.000131952
TNFRSF19	TNF receptor superfamily member 19	ENSG00000127863.15	2.00209	0.00392424
CBX6	chromobox 6	ENSG00000183741.11	2.00225	0.000148131
SLC52A1	solute carrier family 52 member 1	ENSG00000132517.14	2.00239	0.0348021
LTBP3	latent transforming growth factor beta binding protein 3	ENSG00000168056.15	2.00282	0.000737732
EMILIN1	elastin microfibril interfacer 1	ENSG00000138080.13	2.00288	0.001005
SOD2	superoxide dismutase 2	ENSG00000112096.16	2.00295	0.00248298
GOLGA8A	golgin A8 family member A	ENSG00000175265.17	2.00425	0.00480448
AMIGO1	adhesion molecule with Ig like domain 1	ENSG00000181754.6	2.00426	0.000257828
ATF6B	activating transcription factor 6 beta	ENSG00000213676.10	2.00449	0.00020191
HLA-DRA	major histocompatibility complex, class II, DR alpha	ENSG00000204287.13	2.00459	0.00683851
SLC12A5	solute carrier family 12 member 5	ENSG00000124140.13	2.00462	0.000369591
DUSP15	dual specificity phosphatase 15	ENSG00000149599.15	2.00465	0.000584878
ATP6V1H	ATPase H+ transporting V1 subunit H	ENSG00000047249.17	2.00489	0.000218881
SLC25A4	solute carrier family 25 member 4	ENSG00000151729.10	2.00564	0.000206422
TLR3	toll like receptor 3	ENSG00000164342.12	2.00564	0.000935869
MT-ND6		ENSG00000198695.2	2.00578	0.000201536
TBC1D20	TBC1 domain family member 20	ENSG00000125875.13	2.00586	0.000187053
LPCAT2	lysophosphatidylcholine acyltransferase 2	ENSG00000087253.12	2.00589	0.00316138
NDUFB2-AS1	NDUFB2 antisense RNA 1	ENSG00000240889.1	2.0059	0.0101588
AGTR1	angiotensin II receptor type 1	ENSG00000144891.17	2.00609	0.0470868
DBP	D-box binding PAR bZIP transcription factor	ENSG00000105516.10	2.00632	0.00407879
COL16A1	collagen type XVI alpha 1 chain	ENSG00000084636.17	2.00701	0.000301256
SPNS2	sphingolipid transporter 2	ENSG00000183018.8	2.00733	0.00457863
TM2D1	TM2 domain containing 1	ENSG00000162604.12	2.00888	0.000678426
LIPA	lipase A, lysosomal acid type	ENSG00000107798.17	2.00952	0.000286417
SAMD4A	sterile alpha motif domain containing 4A	ENSG00000020577.13	2.00972	0.000448677
PCED1B	PC-esterase domain containing 1B	ENSG00000179715.12	2.01071	0.0135206
HIST2H3C	histone cluster 2 H3 family member c	ENSG00000203811.1	2.01076	0.00316489
HIST2H3A	histone cluster 2 H3 family member a	ENSG00000203852.3	2.01076	0.00316489
IER5L	immediate early response 5 like	ENSG00000188483.7	2.0114	0.0178852
PARP14	poly(ADP-ribose) polymerase family member 14	ENSG00000173193.13	2.01202	0.000287706
ASAH1	N-acylsphingosine amidohydrolase 1	ENSG00000104763.18	2.01208	0.000131106
MINDY1	MINDY lysine 48 deubiquitinase 1	ENSG00000143409.15	2.01238	0.000377723
ALDH3A1	aldehyde dehydrogenase 3 family member A1	ENSG00000108602.17	2.01298	0.0476057
AMN1	antagonist of mitotic exit network 1 homolog	ENSG00000151743.10	2.01373	0.00129878
AC022007.5		ENSG00000206567.9	2.01378	0.000602746
TEN1-CDK3	TEN1-CDK3 readthrough (NMD candidate)	ENSG00000261408.6	2.01415	0.000814916
PDLIM5	PDZ and LIM domain 5	ENSG00000163110.14	2.0146	0.000134086
DFNB59		ENSG00000204311.12	2.01536	0.000257828
GPRC5B	G protein-coupled receptor class C group 5 member B	ENSG00000167191.11	2.01547	0.000344293
SYNGR1	synaptogyrin 1	ENSG00000100321.14	2.01558	0.000619059
DNAJC16	DnaJ heat shock protein family (Hsp40) member C16	ENSG00000116138.12	2.01559	0.00156599
AP001258.4		ENSG00000245571.6	2.0156	0.00272225
RP11-102N12.3		ENSG00000273472.1	2.01567	0.0460336
KIAA1614-AS1	KIAA1614 antisense RNA 1	ENSG00000232586.1	2.01665	0.0241455
AF011889.5		ENSG00000241489.7	2.01668	0.0143423
TMEM263	transmembrane protein 263	ENSG00000151135.9	2.01807	0.000197965
PLA2G4A	phospholipase A2 group IVA	ENSG00000116711.9	2.01894	0.000161923
IL18R1	interleukin 18 receptor 1	ENSG00000115604.10	2.02007	0.0142304
CPED1	cadherin like and PC-esterase domain containing 1	ENSG00000106034.17	2.0201	0.000263306
CD81-AS1	CD81 antisense RNA 1	ENSG00000238184.1	2.02059	0.0394863
SERPING1	serpin family G member 1	ENSG00000149131.15	2.02146	0.0066883
ACSM5	acyl-CoA synthetase medium chain family member 5	ENSG00000183549.10	2.02154	0.00330173
RP11-477H21.2		ENSG00000269887.1	2.02163	0.021415
MYOM1	myomesin 1	ENSG00000101605.12	2.02179	0.015092
AC006486.10		ENSG00000279539.1	2.0223	0.0191985
AC005609.16		ENSG00000279726.1	2.0228	0.00195626
FNDC3B	fibronectin type III domain containing 3B	ENSG00000075420.12	2.02284	0.000126435
AAMDC	adipogenesis associated Mth938 domain containing	ENSG00000087884.14	2.02328	0.000292519
RP11-576C2.1		ENSG00000267793.1	2.02345	0.0395909
ADGRL2	adhesion G protein-coupled receptor L2	ENSG00000117114.19	2.02379	0.000131106
ADGRB3	adhesion G protein-coupled receptor B3	ENSG00000135298.13	2.02386	0.0193939
BTN2A2	butyrophilin subfamily 2 member A2	ENSG00000124508.16	2.02388	0.000181242
RP11-90L1.8		ENSG00000275880.1	2.02441	0.0119218
RHCG	Rh family C glycoprotein	ENSG00000140519.12	2.02478	0.00864922
SLC22A5	solute carrier family 22 member 5	ENSG00000197375.12	2.02486	0.000215922
ARAP1-AS1	ARAP1 antisense RNA 1	ENSG00000256007.1	2.02494	0.00334742
NAPA	NSF attachment protein alpha	ENSG00000105402.7	2.02597	0.000177264
STXBP5	syntaxin binding protein 5	ENSG00000164506.14	2.02617	0.000676322
LDOC1	LDOC1, regulator of NFKB signaling	ENSG00000182195.7	2.02636	0.000211526
AP001471.1		ENSG00000227438.1	2.02798	0.00575259
POLN	DNA polymerase nu	ENSG00000130997.16	2.0283	0.0110983
GAS6	growth arrest specific 6	ENSG00000183087.14	2.02909	0.000144647
TBX5-AS1	TBX5 antisense RNA 1	ENSG00000255399.3	2.02925	0.00339108
TM9SF2	transmembrane 9 superfamily member 2	ENSG00000125304.8	2.0293	0.000131952
RNF103	ring finger protein 103	ENSG00000239305.6	2.02939	0.000371013
CDCP1	CUB domain containing protein 1	ENSG00000163814.7	2.0297	0.000156389
GRM4	glutamate metabotropic receptor 4	ENSG00000124493.13	2.02992	0.00106685
BLCAP	bladder cancer associated protein	ENSG00000166619.12	2.03049	0.000142562
FBXO10	F-box protein 10	ENSG00000147912.12	2.03066	0.000187053
PLD5	phospholipase D family member 5	ENSG00000180287.16	2.03072	0.000172664
FABP5P7	fatty acid binding protein 5 pseudogene 7	ENSG00000234964.4	2.03226	0.00787519
RP11-681H18.2		ENSG00000277801.1	2.03239	0.00190878
FAM127A		ENSG00000134590.13	2.03285	0.000221805
OSGIN1	oxidative stress induced growth inhibitor 1	ENSG00000140961.12	2.03328	0.00180304
APP	amyloid beta precursor protein	ENSG00000142192.20	2.0334	0.000143161
GXYLT2	glucoside xylosyltransferase 2	ENSG00000172986.12	2.03398	0.0018461
CD164	CD164 molecule	ENSG00000135535.15	2.0351	0.000128062
DNAJC28	DnaJ heat shock protein family (Hsp40) member C28	ENSG00000177692.11	2.0354	0.000293523
ABCA4	ATP binding cassette subfamily A member 4	ENSG00000198691.11	2.03598	0.00752927
AMFR	autocrine motility factor receptor	ENSG00000159461.14	2.03634	0.000199175
CCDC110	coiled-coil domain containing 110	ENSG00000168491.9	2.03679	0.00906671
PTCH2	patched 2	ENSG00000117425.13	2.037	0.0431188
LINC01480	long intergenic non-protein coding RNA 1480	ENSG00000270164.1	2.03924	0.0235933
CTD-2186M15.3		ENSG00000272086.1	2.03997	0.00287182
P4HTM	prolyl 4-hydroxylase, transmembrane	ENSG00000178467.17	2.04035	0.00416731
RP11-531A24.5		ENSG00000253636.1	2.04088	0.00321494
TRAM1	translocation associated membrane protein 1	ENSG00000067167.7	2.04103	0.000261059
DNM3	dynamin 3	ENSG00000197959.13	2.04242	0.000942738
ANGPTL4	angiopoietin like 4	ENSG00000167772.11	2.04381	0.00151611
SLC12A4	solute carrier family 12 member 4	ENSG00000124067.16	2.04391	0.000198581
SLC35B2	solute carrier family 35 member B2	ENSG00000157593.18	2.04525	0.000232123
NPY5R	neuropeptide Y receptor Y5	ENSG00000164129.11	2.04547	0.00650957
SMIM14	small integral membrane protein 14	ENSG00000163683.11	2.04564	0.000770186
PAFAH2	platelet activating factor acetylhydrolase 2	ENSG00000158006.13	2.04567	0.000222389
YIPF3	Yip1 domain family member 3	ENSG00000137207.11	2.04648	0.000220979
GALM	galactose mutarotase	ENSG00000143891.16	2.04661	0.00014359
Y		ENSG00000206706.1	2.04672	0.0336472
Y		ENSG00000206927.1	2.04672	0.0336472
Y		ENSG00000207294.1	2.04672	0.0336472
Y		ENSG00000207425.1	2.04672	0.0336472
FKBP11	FK506 binding protein 11	ENSG00000134285.10	2.0472	0.000243009
SAMD9L	sterile alpha motif domain containing 9 like	ENSG00000177409.11	2.04757	0.00146553
RP11-284N8.3		ENSG00000259834.1	2.04853	0.0110091
PRR5	proline rich 5	ENSG00000186654.20	2.04858	0.000395617
PANO1	proapoptotic nucleolar protein 1	ENSG00000274897.2	2.04951	0.0249717
DCBLD1	discoidin, CUB and LCCL domain containing 1	ENSG00000164465.18	2.04976	0.000242325
GOLGA8B	golgin A8 family member B	ENSG00000215252.11	2.05062	0.00364748
CLN5	CLN5, intracellular trafficking protein	ENSG00000102805.14	2.05149	0.000369591
FAM226B	family with sequence similarity 226 member B (non-protein coding)	ENSG00000269911.1	2.05154	0.0186955
FTH1	ferritin heavy chain 1	ENSG00000167996.15	2.05183	0.000137954
RP11-425D10.10		ENSG00000260273.1	2.05313	0.000948135
ECM2	extracellular matrix protein 2	ENSG00000106823.12	2.05399	0.0210611
LIX1	limb and CNS expressed 1	ENSG00000145721.11	2.05399	0.0440726
SETDB2	SET domain bifurcated 2	ENSG00000136169.16	2.05432	0.00187832
H6PD	hexose-6-phosphate dehydrogenase/glucose 1-dehydrogenase	ENSG00000049239.12	2.05465	0.000456871
RP11-134G8.5		ENSG00000223396.2	2.05621	0.00971901
VAX2	ventral anterior homeobox 2	ENSG00000116035.2	2.05669	0.000554726
HIST2H2BF	histone cluster 2 H2B family member f	ENSG00000203814.6	2.05823	0.00322707
RAB26	RAB26, member RAS oncogene family	ENSG00000167964.12	2.05855	0.00382455
SC5D	sterol-C5-desaturase	ENSG00000109929.9	2.0592	0.000126284
H2AFJ	H2A histone family member J	ENSG00000246705.4	2.05938	0.000377011
CNTNAP2	contactin associated protein like 2	ENSG00000174469.19	2.05949	0.00832604
RAB3A	RAB3A, member RAS oncogene family	ENSG00000105649.9	2.06106	0.000187053
SERINC1	serine incorporator 1	ENSG00000111897.6	2.06155	0.000181242
SAT2	spermidine/spermine N1-acetyltransferase family member 2	ENSG00000141504.11	2.0624	0.000514368
KBTBD7	kelch repeat and BTB domain containing 7	ENSG00000120696.8	2.06325	0.000849812
SSTR2	somatostatin receptor 2	ENSG00000180616.8	2.06365	0.00255583
RWDD2A	RWD domain containing 2A	ENSG00000013392.7	2.0651	0.000481644
WDR72	WD repeat domain 72	ENSG00000166415.14	2.06534	0.0092503
ENGASE	endo-beta-N-acetylglucosaminidase	ENSG00000167280.16	2.06606	0.000228979
RP11-311C24.1		ENSG00000260772.1	2.06624	0.000389883
C15orf52		ENSG00000188549.12	2.06626	0.00058538
EDIL3	EGF like repeats and discoidin domains 3	ENSG00000164176.12	2.06666	0.000495873
FAM224B	family with sequence similarity 224 member B (non-protein coding)	ENSG00000230663.1	2.06745	0.0250688
ADAM23	ADAM metallopeptidase domain 23	ENSG00000114948.12	2.06746	0.00017312
FOXD4	forkhead box D4	ENSG00000170122.5	2.06767	0.00541094
RDH10	retinol dehydrogenase 10	ENSG00000121039.9	2.06851	0.00020306
CXCL11	C-X-C motif chemokine ligand 11	ENSG00000169248.12	2.06899	0.0100067
TMEM104	transmembrane protein 104	ENSG00000109066.13	2.06915	0.00015423
RP11-179B2.2		ENSG00000272572.1	2.07124	0.0126403
RP11-573G6.6		ENSG00000261671.1	2.07209	0.00248634
RP11-139H15.5		ENSG00000276533.1	2.07209	0.0260648
RP11-864I4.1		ENSG00000255508.7	2.07235	0.000335515
LBH	limb bud and heart development	ENSG00000213626.11	2.07259	0.00213742
GFPT1	glutamine--fructose-6-phosphate transaminase 1	ENSG00000198380.12	2.07284	0.00012884
RP11-594N15.3		ENSG00000260398.1	2.0732	0.00146912
CHPF	chondroitin polymerizing factor	ENSG00000123989.13	2.07324	0.000199831
PARP9	poly(ADP-ribose) polymerase family member 9	ENSG00000138496.16	2.07422	0.00221503
RP11-422P24.11		ENSG00000272654.1	2.07442	0.0199959
REC8	REC8 meiotic recombination protein	ENSG00000100918.12	2.0747	0.0161655
RMDN2	regulator of microtubule dynamics 2	ENSG00000115841.19	2.07545	0.00101586
ST20-MTHFS	ST20-MTHFS readthrough	ENSG00000259332.3	2.07555	0.0151974
C2orf15	chromosome 2 open reading frame 15	ENSG00000273045.5	2.07597	0.00898864
FAAHP1	fatty acid amide hydrolase pseudogene 1	ENSG00000232022.7	2.07611	0.000242921
ITGA1	integrin subunit alpha 1	ENSG00000213949.8	2.07632	0.000202557
SOX5	SRY-box 5	ENSG00000134532.15	2.07673	0.00147519
DPYD	dihydropyrimidine dehydrogenase	ENSG00000188641.12	2.07696	0.000205552
FOXD3	forkhead box D3	ENSG00000187140.5	2.07793	0.00824795
RP11-412D9.4		ENSG00000260329.1	2.07854	0.00357591
NAPB	NSF attachment protein beta	ENSG00000125814.17	2.07965	0.000581774
CAP2	cyclase associated actin cytoskeleton regulatory protein 2	ENSG00000112186.11	2.08118	0.00044964
ZSCAN31	zinc finger and SCAN domain containing 31	ENSG00000235109.7	2.0819	0.0011878
SMIM10L2B	small integral membrane protein 10 like 2B	ENSG00000196972.8	2.08244	0.014214
PLEKHF1	pleckstrin homology and FYVE domain containing 1	ENSG00000166289.5	2.08289	0.00785325
TUBB2A	tubulin beta 2A class IIa	ENSG00000137267.5	2.0836	0.000469735
RHOXF1P3	Rhox homeobox family member 1 pseudogene 3	ENSG00000282933.2	2.08363	0.0133803
ACAP1	ArfGAP with coiled-coil, ankyrin repeat and PH domains 1	ENSG00000072818.11	2.08363	0.00784815
CYP4X1	cytochrome P450 family 4 subfamily X member 1	ENSG00000186377.7	2.08375	0.00340237
PKD1L2	polycystin 1 like 2 (gene/pseudogene)	ENSG00000166473.17	2.08398	0.00890594
RHPN1	rhophilin Rho GTPase binding protein 1	ENSG00000158106.13	2.08567	0.00521732
JPH2	junctophilin 2	ENSG00000149596.6	2.08713	0.00080052
SCN3B	sodium voltage-gated channel beta subunit 3	ENSG00000166257.8	2.088	0.0008438
DLEC1	deleted in lung and esophageal cancer 1	ENSG00000008226.19	2.08815	0.0474908
CALML6	calmodulin like 6	ENSG00000169885.9	2.08826	0.0421803
FTH1P7	ferritin heavy chain 1 pseudogene 7	ENSG00000232187.1	2.08902	0.0114905
GOLGA6L5P	golgin A6 family-like 5, pseudogene	ENSG00000230373.8	2.08926	0.0183137
RAB40B	RAB40B, member RAS oncogene family	ENSG00000141542.10	2.08933	0.000553095
GATA2	GATA binding protein 2	ENSG00000179348.11	2.08942	0.000973486
THRA	thyroid hormone receptor, alpha	ENSG00000126351.12	2.09023	0.000335515
KCNJ4	potassium voltage-gated channel subfamily J member 4	ENSG00000168135.4	2.09056	0.00435956
TAPBP	TAP binding protein	ENSG00000231925.11	2.09162	0.000168529
RP11-351D16.3		ENSG00000273008.1	2.0924	0.0239521
RP11-579D7.4		ENSG00000257660.5	2.09379	0.0392589
RP3-466P17.1		ENSG00000270638.1	2.09379	0.0421629
RP11-79D8.2		ENSG00000240979.1	2.09464	0.0288538
PIK3CD-AS2	PIK3CD antisense RNA 2	ENSG00000231789.2	2.09484	0.00120171
OCEL1	occludin/ELL domain containing 1	ENSG00000099330.8	2.09594	0.00390285
CCND3	cyclin D3	ENSG00000112576.12	2.09631	0.000432142
IQSEC2	IQ motif and Sec7 domain 2	ENSG00000124313.13	2.09752	0.000511104
JUND	JunD proto-oncogene, AP-1 transcription factor subunit	ENSG00000130522.5	2.09784	0.00400643
EMID1	EMI domain containing 1	ENSG00000186998.15	2.098	0.0106663
PSD	pleckstrin and Sec7 domain containing	ENSG00000059915.16	2.09844	0.000171541
REEP5	receptor accessory protein 5	ENSG00000129625.12	2.09896	0.000161779
ECE2	endothelin converting enzyme 2	ENSG00000145194.17	2.09968	0.00107231
RHBDF1	rhomboid 5 homolog 1	ENSG00000007384.15	2.09995	0.000148133
FIBIN	fin bud initiation factor homolog (zebrafish)	ENSG00000176971.3	2.09998	0.00707484
RP11-282O18.3		ENSG00000235423.8	2.10019	0.000717832
NAGK	N-acetylglucosamine kinase	ENSG00000124357.12	2.10106	0.000204674
ARHGAP24	Rho GTPase activating protein 24	ENSG00000138639.17	2.10182	0.000759101
PACERR	PTGS2 antisense NFKB1 complex-mediated expression regulator RNA	ENSG00000273129.1	2.10219	0.0459133
MMP13	matrix metallopeptidase 13	ENSG00000137745.11	2.1037	0.00107298
RP11-539L10.3		ENSG00000251580.1	2.10415	0.0389489
MYLK4	myosin light chain kinase family member 4	ENSG00000145949.9	2.1077	0.0257554
RP11-752L20.3		ENSG00000280219.1	2.10781	0.0199755
CTH	cystathionine gamma-lyase	ENSG00000116761.11	2.10848	0.00737592
SLC22A4	solute carrier family 22 member 4	ENSG00000197208.5	2.10858	0.000187053
CD46	CD46 molecule	ENSG00000117335.19	2.10975	0.000175206
NADK2	NAD kinase 2, mitochondrial	ENSG00000152620.12	2.10997	0.000275748
COLEC12	collectin subfamily member 12	ENSG00000158270.11	2.11217	0.00296251
NAALADL2	N-acetylated alpha-linked acidic dipeptidase like 2	ENSG00000177694.15	2.11388	0.0240034
HEY1	hes related family bHLH transcription factor with YRPW motif 1	ENSG00000164683.16	2.11463	0.0154615
VSNL1	visinin like 1	ENSG00000163032.11	2.11502	0.000396387
RYR2	ryanodine receptor 2	ENSG00000198626.15	2.11548	0.000253438
FBXW11P1	F-box and WD repeat domain containing 11 pseudogene 1	ENSG00000230870.2	2.11661	0.036243
TMEM255B	transmembrane protein 255B	ENSG00000184497.12	2.11718	0.00360572
CTC-203F4.2		ENSG00000270021.1	2.11795	0.0162509
CTD-2562J17.7		ENSG00000254429.1	2.11836	0.0188975
GPR155	G protein-coupled receptor 155	ENSG00000163328.13	2.11857	0.00394348
HLA-L	major histocompatibility complex, class I, L (pseudogene)	ENSG00000243753.5	2.11914	0.000636748
GNPTAB	N-acetylglucosamine-1-phosphate transferase alpha and beta subunits	ENSG00000111670.14	2.11932	0.000126284
RAMP1	receptor activity modifying protein 1	ENSG00000132329.10	2.12006	0.00289965
ENOX1	ecto-NOX disulfide-thiol exchanger 1	ENSG00000120658.13	2.12111	0.000174591
LINC-PINT	long intergenic non-protein coding RNA, p53 induced transcript	ENSG00000231721.6	2.12137	0.000242001
KIT	KIT proto-oncogene receptor tyrosine kinase	ENSG00000157404.15	2.12151	0.00200476
MZF1	myeloid zinc finger 1	ENSG00000099326.8	2.1219	0.000381513
LAPTM4A	lysosomal protein transmembrane 4 alpha	ENSG00000068697.6	2.12206	0.000295414
RPL17-C18orf32	RPL17-C18orf32 readthrough	ENSG00000215472.10	2.12233	0.00309918
ACAD8	acyl-CoA dehydrogenase family member 8	ENSG00000151498.11	2.12499	0.000229599
FNDC11	fibronectin type III domain containing 11	ENSG00000125531.6	2.12587	0.00220635
AC007383.3		ENSG00000227946.1	2.1268	0.00824755
ANKRD37	ankyrin repeat domain 37	ENSG00000186352.8	2.12723	0.00476237
UBTD1	ubiquitin domain containing 1	ENSG00000165886.4	2.12762	0.000381306
TRIM2	tripartite motif containing 2	ENSG00000109654.14	2.12779	0.000123855
SPTA1	spectrin alpha, erythrocytic 1	ENSG00000163554.12	2.12782	0.00246199
RCAN2	regulator of calcineurin 2	ENSG00000172348.14	2.12898	0.00162694
NCOA4	nuclear receptor coactivator 4	ENSG00000266412.5	2.12921	0.000242325
LRRC36	leucine rich repeat containing 36	ENSG00000159708.17	2.12923	0.0310273
SMAD1	SMAD family member 1	ENSG00000170365.9	2.13203	0.00137446
RP11-134G8.7		ENSG00000224536.2	2.13228	0.0083889
MOAP1	modulator of apoptosis 1	ENSG00000165943.4	2.1339	0.000217354
GLCE	glucuronic acid epimerase	ENSG00000138604.9	2.13403	0.000161923
CTD-2538C1.2		ENSG00000267475.1	2.13483	0.0227081
RP11-376P6.3		ENSG00000273368.1	2.13526	0.0437979
RP11-705C15.2		ENSG00000256594.7	2.13529	0.000583552
MCEE	methylmalonyl-CoA epimerase	ENSG00000124370.10	2.13532	0.000414277
FN3K	fructosamine 3 kinase	ENSG00000167363.13	2.13672	0.00018466
GCNT2	glucosaminyl (N-acetyl) transferase 2, I-branching enzyme (I blood group)	ENSG00000111846.16	2.1372	0.0019881
SOX6	SRY-box 6	ENSG00000110693.17	2.13893	0.0256789
GATSL2		ENSG00000274070.1	2.1394	0.00139246
SPARCL1	SPARC like 1	ENSG00000152583.12	2.13941	0.0141768
TMEM91	transmembrane protein 91	ENSG00000142046.14	2.13949	0.000631491
PSKH1	protein serine kinase H1	ENSG00000159792.9	2.13967	0.000138533
RORA	RAR related orphan receptor A	ENSG00000069667.15	2.1399	0.000187053
SEMA3E	semaphorin 3E	ENSG00000170381.12	2.13994	0.00131049
AC011290.5		ENSG00000236015.1	2.14118	0.00110688
RP11-255M2.3		ENSG00000277654.4	2.1415	0.0224504
TBC1D8B	TBC1 domain family member 8B	ENSG00000133138.19	2.14187	0.00102605
GULP1	GULP, engulfment adaptor PTB domain containing 1	ENSG00000144366.15	2.14203	0.000140357
TMEM158	transmembrane protein 158 (gene/pseudogene)	ENSG00000249992.1	2.14337	0.00161535
TP53TG3D	TP53 target 3D	ENSG00000205456.11	2.14341	0.00841767
PPFIBP2	PPFIA binding protein 2	ENSG00000166387.11	2.14511	0.000509089
NKIRAS1	NFKB inhibitor interacting Ras like 1	ENSG00000197885.10	2.14584	0.000847869
U73166.2		ENSG00000230454.1	2.14656	0.0182284
CDKN2B	cyclin dependent kinase inhibitor 2B	ENSG00000147883.10	2.14824	0.000271741
CPEB3	cytoplasmic polyadenylation element binding protein 3	ENSG00000107864.14	2.14839	0.00606559
SEL1L3	SEL1L family member 3	ENSG00000091490.10	2.14877	0.000847923
GLIS2	GLIS family zinc finger 2	ENSG00000126603.8	2.14995	0.000505547
CDS1	CDP-diacylglycerol synthase 1	ENSG00000163624.5	2.15118	0.000223895
TGFBR3L	transforming growth factor beta receptor 3 like	ENSG00000260001.6	2.15174	0.0273561
RNF207	ring finger protein 207	ENSG00000158286.12	2.1533	0.00030802
FBXO32	F-box protein 32	ENSG00000156804.7	2.15379	0.00801113
LINC00472	long intergenic non-protein coding RNA 472	ENSG00000233237.6	2.15395	0.000188368
CTD-2341M24.1		ENSG00000258733.5	2.154	0.000751812
NCSTN	nicastrin	ENSG00000162736.15	2.15569	0.000142562
ANG	angiogenin	ENSG00000214274.9	2.15606	0.00277375
VAV3	vav guanine nucleotide exchange factor 3	ENSG00000134215.15	2.15673	0.0170818
RASSF4	Ras association domain family member 4	ENSG00000107551.20	2.15828	0.000208956
HIPK3	homeodomain interacting protein kinase 3	ENSG00000110422.11	2.15913	0.000214837
AC004156.3		ENSG00000267666.2	2.15917	0.0151606
IFI35	interferon induced protein 35	ENSG00000068079.7	2.15925	0.00341761
SOBP	sine oculis binding protein homolog	ENSG00000112320.11	2.16081	0.00104801
SLC1A3	solute carrier family 1 member 3	ENSG00000079215.13	2.16095	0.00350521
SLC9A3	solute carrier family 9 member A3	ENSG00000066230.10	2.16107	0.000377539
ASPA	aspartoacylase	ENSG00000108381.10	2.16143	0.0144446
PI4KAP2	phosphatidylinositol 4-kinase alpha pseudogene 2	ENSG00000183506.17	2.16284	0.000234854
SRPRB	SRP receptor beta subunit	ENSG00000144867.11	2.1636	0.000142562
RP3-402G11.26		ENSG00000273253.2	2.16393	0.0339347
AC139100.4		ENSG00000278000.1	2.16393	0.0197193
VCAM1	vascular cell adhesion molecule 1	ENSG00000162692.10	2.16393	0.000347255
AC074289.1		ENSG00000225889.7	2.16443	0.00319349
GLMP	glycosylated lysosomal membrane protein	ENSG00000198715.11	2.1645	0.000203975
SGSM3	small G protein signaling modulator 3	ENSG00000100359.20	2.16499	0.000218881
BOC	BOC cell adhesion associated, oncogene regulated	ENSG00000144857.14	2.16548	0.000894413
PLXND1	plexin D1	ENSG00000004399.12	2.16635	0.00015423
RP11-43N16.4		ENSG00000279861.1	2.16637	0.00155708
APOL3	apolipoprotein L3	ENSG00000128284.19	2.16646	0.00155708
CLN8	CLN8, transmembrane ER and ERGIC protein	ENSG00000182372.9	2.16907	0.000282527
KLK13	kallikrein related peptidase 13	ENSG00000167759.12	2.17162	0.0116532
ATP7A	ATPase copper transporting alpha	ENSG00000165240.18	2.1724	0.000637811
NTF4	neurotrophin 4	ENSG00000225950.8	2.17251	0.000451217
ATG13	autophagy related 13	ENSG00000175224.16	2.1734	0.000263041
PRRG1	proline rich and Gla domain 1	ENSG00000130962.17	2.17474	0.000640441
DNAJC30	DnaJ heat shock protein family (Hsp40) member C30	ENSG00000176410.7	2.17515	0.000385978
FCGR2A	Fc fragment of IgG receptor IIa	ENSG00000143226.13	2.17659	0.0142666
PPP2R5B	protein phosphatase 2 regulatory subunit B'beta	ENSG00000068971.13	2.17698	0.000262786
FBXO44	F-box protein 44	ENSG00000132879.13	2.17771	0.00020191
RTP4	receptor transporter protein 4	ENSG00000136514.2	2.17842	0.0020155
SMIM3	small integral membrane protein 3	ENSG00000256235.1	2.17866	0.000600282
CCR7	C-C motif chemokine receptor 7	ENSG00000126353.3	2.17955	0.00354663
ETV1	ETS variant 1	ENSG00000006468.13	2.18038	0.000217836
SIL1	SIL1 nucleotide exchange factor	ENSG00000120725.12	2.18077	0.000181242
NEK10	NIMA related kinase 10	ENSG00000163491.16	2.18102	0.00641182
ZFYVE1	zinc finger FYVE-type containing 1	ENSG00000165861.13	2.18197	0.000440368
IFIH1	interferon induced with helicase C domain 1	ENSG00000115267.5	2.18235	0.00414969
HIST1H3D	histone cluster 1 H3 family member d	ENSG00000282988.1	2.18253	0.0159457
EMC10	ER membrane protein complex subunit 10	ENSG00000161671.16	2.18276	0.000490275
PROC	protein C, inactivator of coagulation factors Va and VIIIa	ENSG00000115718.17	2.18289	0.00219124
ARID5B	AT-rich interaction domain 5B	ENSG00000150347.14	2.1832	0.00897249
FBXL15	F-box and leucine rich repeat protein 15	ENSG00000107872.12	2.18396	0.000870368
SIDT2	SID1 transmembrane family member 2	ENSG00000149577.15	2.18484	0.000892994
PLCXD3	phosphatidylinositol specific phospholipase C X domain containing 3	ENSG00000182836.9	2.18683	0.0343543
CASC4	cancer susceptibility 4	ENSG00000166734.18	2.18824	0.000335515
RARRES1	retinoic acid receptor responder 1	ENSG00000118849.9	2.1889	0.00671581
HEXB	hexosaminidase subunit beta	ENSG00000049860.13	2.18922	0.000117794
ARHGAP27P1-BPTFP1-KPNA2P3	ARHGAP27P1-BPTFP1-KPNA2P3 readthrough, transcribed pseudogene	ENSG00000215769.8	2.19147	0.00257734
MAGEH1	MAGE family member H1	ENSG00000187601.4	2.19207	0.00012884
CXCL14	C-X-C motif chemokine ligand 14	ENSG00000145824.12	2.19234	0.000508931
RP11-651L5.3		ENSG00000277715.1	2.19273	0.0318094
SLC18B1	solute carrier family 18 member B1	ENSG00000146409.10	2.19379	0.000603171
CTD-2514C3.1		ENSG00000204556.4	2.19441	0.0063497
TGFBR2	transforming growth factor beta receptor 2	ENSG00000163513.17	2.19497	0.000445893
LINC00173	long intergenic non-protein coding RNA 173	ENSG00000196668.3	2.19609	0.0128267
LINC01132	long intergenic non-protein coding RNA 1132	ENSG00000227630.2	2.19609	0.0454095
SATB1	SATB homeobox 1	ENSG00000182568.16	2.19609	0.000299149
TMEM129	transmembrane protein 129	ENSG00000168936.10	2.19708	0.000234854
ANK3	ankyrin 3	ENSG00000151150.21	2.19763	0.00012371
CYP26A1	cytochrome P450 family 26 subfamily A member 1	ENSG00000095596.11	2.19768	0.0107535
HOXB5	homeobox B5	ENSG00000120075.5	2.19789	0.00040623
RP13-104F24.3		ENSG00000265298.1	2.1981	0.0242147
GLB1L3	galactosidase beta 1 like 3	ENSG00000166105.15	2.19814	0.000583869
CTD-2017F17.2		ENSG00000274383.1	2.19859	0.0103378
RP11-304L19.13		ENSG00000260778.5	2.19905	0.00399842
PSAP	prosaposin	ENSG00000197746.13	2.19922	0.000197579
PTPRK	protein tyrosine phosphatase, receptor type K	ENSG00000152894.14	2.20016	0.000583287
ENTPD3	ectonucleoside triphosphate diphosphohydrolase 3	ENSG00000168032.8	2.20121	0.0390554
ACVR1B	activin A receptor type 1B	ENSG00000135503.12	2.20192	0.000204141
CYB5R1	cytochrome b5 reductase 1	ENSG00000159348.12	2.20255	0.00012884
RP11-46D6.1		ENSG00000261512.2	2.20269	0.0159278
FCHSD2	FCH and double SH3 domains 2	ENSG00000137478.14	2.20321	0.000131952
ACADS	acyl-CoA dehydrogenase short chain	ENSG00000122971.8	2.20351	0.00133839
TGFBR3	transforming growth factor beta receptor 3	ENSG00000069702.10	2.20378	0.000275386
MAP3K8	mitogen-activated protein kinase kinase kinase 8	ENSG00000107968.9	2.20677	0.015729
BHLHE41	basic helix-loop-helix family member e41	ENSG00000123095.5	2.20756	0.000639043
KCNJ2-AS1	KCNJ2 antisense RNA 1 (head to head)	ENSG00000267365.1	2.2085	0.00254804
XYLT2	xylosyltransferase 2	ENSG00000015532.9	2.20882	0.000161923
PERP	PERP, TP53 apoptosis effector	ENSG00000112378.11	2.20909	0.00022654
SDC4	syndecan 4	ENSG00000124145.6	2.20956	0.000263041
TNFRSF14	TNF receptor superfamily member 14	ENSG00000157873.17	2.21153	0.00198616
ATP6V1C1	ATPase H+ transporting V1 subunit C1	ENSG00000155097.11	2.21216	0.000675054
RP3-467N11.1		ENSG00000260000.2	2.21306	0.00298118
PIP5K1B	phosphatidylinositol-4-phosphate 5-kinase type 1 beta	ENSG00000107242.17	2.21331	0.00806737
LINC01011	long intergenic non-protein coding RNA 1011	ENSG00000244041.7	2.21392	0.0120024
LL22NC03-2H8.5		ENSG00000274422.1	2.21481	0.0142923
ENPEP	glutamyl aminopeptidase	ENSG00000138792.9	2.21484	0.00107231
ANO5	anoctamin 5	ENSG00000171714.10	2.21574	0.00129283
TMEM9B-AS1	TMEM9B antisense RNA 1	ENSG00000254860.5	2.21581	0.00340524
SNX25	sorting nexin 25	ENSG00000109762.15	2.21613	0.000312641
PLPP5	phospholipid phosphatase 5	ENSG00000147535.16	2.21641	0.00012884
YIPF2	Yip1 domain family member 2	ENSG00000130733.10	2.21802	0.000140012
GHR	growth hormone receptor	ENSG00000112964.13	2.21806	0.000445893
DNM3OS	DNM3 opposite strand/antisense RNA	ENSG00000230630.4	2.21838	0.000511895
MAGI2	membrane associated guanylate kinase, WW and PDZ domain containing 2	ENSG00000187391.19	2.21868	0.000167627
TMEM163	transmembrane protein 163	ENSG00000152128.13	2.21925	0.00977086
LTBR	lymphotoxin beta receptor	ENSG00000111321.10	2.21955	0.00029791
PDGFD	platelet derived growth factor D	ENSG00000170962.12	2.22021	0.00131426
ZNF524	zinc finger protein 524	ENSG00000171443.6	2.22051	0.00845181
RN7SL2	RNA, 7SL, cytoplasmic 2	ENSG00000274012.1	2.22262	0.0336472
SH3BP5-AS1	SH3BP5 antisense RNA 1	ENSG00000224660.1	2.22277	0.00730382
MAN1C1	mannosidase alpha class 1C member 1	ENSG00000117643.14	2.22525	0.00402994
RP11-147I3.1		ENSG00000241170.2	2.22633	0.0118622
SRRM2-AS1	SRRM2 antisense RNA 1	ENSG00000205913.6	2.22818	0.000207749
LRP5	LDL receptor related protein 5	ENSG00000162337.11	2.2298	0.0002677
C9orf163	chromosome 9 open reading frame 163	ENSG00000196366.3	2.22991	0.000381513
ACADL	acyl-CoA dehydrogenase long chain	ENSG00000115361.7	2.23068	0.00431307
CTD-2227E11.1		ENSG00000270933.1	2.23096	0.000607232
MYO6	myosin VI	ENSG00000196586.13	2.2311	0.000520853
DPP6	dipeptidyl peptidase like 6	ENSG00000130226.16	2.23258	0.00316138
NRXN3	neurexin 3	ENSG00000021645.18	2.23336	0.00022419
KCNAB1	potassium voltage-gated channel subfamily A member regulatory beta subunit 1	ENSG00000169282.17	2.23405	0.00526136
DUSP5P1	dual specificity phosphatase 5 pseudogene 1	ENSG00000183929.7	2.23452	0.00257485
FZD4	frizzled class receptor 4	ENSG00000174804.3	2.23483	0.000626725
AC010980.2		ENSG00000237732.9	2.2359	0.00319177
RP11-266L9.8		ENSG00000275494.1	2.2373	0.00397925
CUBN	cubilin	ENSG00000107611.14	2.23874	0.0035489
COX14	COX14, cytochrome c oxidase assembly factor	ENSG00000178449.8	2.23954	0.000816586
PRRT1	proline rich transmembrane protein 1	ENSG00000204314.10	2.2408	0.00321494
RP13-395E19.2		ENSG00000260211.2	2.24112	0.0130056
INAFM2	InaF motif containing 2	ENSG00000259330.2	2.24125	0.000458754
RP11-363E6.3		ENSG00000254027.1	2.24161	0.0110865
ARHGAP18	Rho GTPase activating protein 18	ENSG00000146376.10	2.24234	0.000232123
MARVELD3	MARVEL domain containing 3	ENSG00000140832.9	2.24316	0.015624
RP11-126K1.2		ENSG00000232671.5	2.24382	0.00168858
CACNA1G-AS1	CACNA1G antisense RNA 1	ENSG00000250107.1	2.24393	0.00528535
CCDC40	coiled-coil domain containing 40	ENSG00000141519.14	2.24548	0.000187053
RP11-449P15.2		ENSG00000273151.1	2.24548	0.000474274
RP11-471N19.1		ENSG00000257308.1	2.24551	0.00408075
AQP1	aquaporin 1 (Colton blood group)	ENSG00000240583.11	2.247	0.000309036
ST18	ST18, C2H2C-type zinc finger	ENSG00000147488.11	2.24727	0.000662823
AQP6	aquaporin 6	ENSG00000086159.12	2.25029	0.0233163
NPPA-AS1	NPPA antisense RNA 1	ENSG00000242349.5	2.25103	0.00331657
MFAP2	microfibril associated protein 2	ENSG00000117122.13	2.25126	0.000205552
ERLEC1	endoplasmic reticulum lectin 1	ENSG00000068912.13	2.25145	0.000123855
TSHZ2	teashirt zinc finger homeobox 2	ENSG00000182463.15	2.25187	0.00198535
CD74	CD74 molecule	ENSG00000019582.14	2.25222	0.00224749
AP000580.1		ENSG00000219529.2	2.25472	0.0224279
TVP23C	trans-golgi network vesicle protein 23 homolog C	ENSG00000175106.16	2.25477	0.00241911
LIMCH1	LIM and calponin homology domains 1	ENSG00000064042.17	2.25489	0.000244094
SLC9A7	solute carrier family 9 member A7	ENSG00000065923.9	2.2554	0.00292189
ATP6AP1	ATPase H+ transporting accessory protein 1	ENSG00000071553.16	2.25567	0.00015279
RP11-366L20.2		ENSG00000197301.7	2.256	0.0117601
[truncated: 1,193 more rows]
